# Supplementary material for: Population-Based Brain Tumor Survival Analysis via Spatial- and Temporal-Smoothing
Source: Cancers (Basel). 2019 Nov 5;11(11):1732. doi: 10.3390/cancers11111732 (PMC6895900; doi:10.3390/cancers11111732)
Supplement: Supplementary file 1 [file cancers-11-01732-s001.zip]

Archive with 3 entries (2 files):
- cancers-613455-SI/
- cancers-613455-SI/cancers-613455-Supplementary Materials final2 .docx
- cancers-613455-SI/Table S1-S6.xlsx
