# Supplementary material for: Population-Based Brain Tumor Survival Analysis via Spatial- and Temporal-Smoothing
Source: Cancers (Basel). 2019 Nov 5;11(11):1732. doi: 10.3390/cancers11111732 (PMC6895900; doi:10.3390/cancers11111732)
Supplement: Supplementary file 1 [file cancers-11-01732-s001.zip › cancers-613455-SI/Table S1-S6.xlsx]

## Sheet: Table S1 Sample size
total sample size:123,571
	1911-1920	1921-1930	1931-1940	1941-1950	1951-1960	1961-1970	1971-1980	1981-1990	1991-2000	Sum
San Francisco-Oakland	195	409	467	606	572	390	244	226	214	3323
Connecticut	734	1634	1684	1909	1763	1387	822	786	834	11553
Detroit	777	2410	3207	4060	3575	2280	1533	1334	1443	20619
Hawaii	132	553	862	1085	900	578	442	341	352	5245
Iowa	127	498	703	910	742	469	298	264	326	4337
New Mexico	364	1314	1717	1959	1816	1188	743	611	724	10436
Seattle	163	598	1078	1259	1004	691	462	378	469	6102
Utah	1174	1583	1300	1565	1326	946	598	459	300	9251
Atlanta	1338	1793	1361	1380	1142	841	497	442	355	9149
San Jose-Monterey	1323	1818	1394	1451	1269	959	615	512	370	9711
Los Angeles	208	300	228	337	282	193	171	161	90	1970
Greater California	1194	1495	1267	1149	1057	665	491	408	310	8036
Kentucky	324	554	560	666	487	316	228	227	141	3503
Louisiana	1124	1564	1435	1845	1576	1080	772	641	502	10539
New Jersey	350	565	659	713	680	523	536	412	287	4725
Greater Georgia	404	667	696	914	790	589	427	333	252	5072
Sum	9931	17755	18618	21808	18981	13095	8879	7535	6969	123571

## Sheet: Table S2 Proposed estimation
	Spatial− and temporal−smoothing
	Marital status (married)	Marital status (others)	Marital status (others)	Race (white)	Race (white)	Race (black)	Race (black)	Race (others)	Race (others)	Gender (male)	Gender (male)	Age	Age	Tumor behavior (uncertain)	Tumor behavior (uncertain)	Tumor behavior (malignant)	Tumor behavior (malignant)	Tumor grade (grade I)	Tumor grade (grade I)	Tumor grade (grade II)	Tumor grade (grade II)	Tumor grade (grade III)	Tumor grade (grade III)	Tumor grade (grade IV)	Tumor grade (grade IV)	Tumor size	Tumor size	Surgery (yes)	Surgery (yes)	Marital status (married)
	est	sd	est	sd	est	sd	est	sd	est	sd	est	sd	est	sd	est	sd	est	sd	est	sd	est	sd	est	sd	est	sd	est	sd	est	sd
Time	San Francisco-Oakland
1	-0.159375	0.00566162	-0.0879461	0.00794687	0.0590343	0.00610127	0.10684	0.00547555	-0.146534	0.0085213	0.123042	0.0059414	0.0234259	0.000728823	0.0430062	0.00619372	0.912611	0.00732498	-0.496887	0.0101576	-0.513654	0.00735018	0.00628452	0.00680216	-0.0157763	0.00645021	0.00055618	0.000180696	-0.451047	0.0051777
2	-0.0769362	0.00540689	0.0819691	0.00650543	0.0310446	0.00576613	0.0676705	0.00491131	-0.166905	0.00594484	0.0262326	0.00499383	0.03055	0.000289065	-0.0390696	0.00943596	1.0438	0.00651413	-0.620925	0.00628323	-0.63228	0.00510713	0.0455848	0.00674393	0.0367458	0.00647022	0.00043956	4.17132e-05	-0.39807	0.00444648
3	-0.0734294	0.00454893	-0.0157768	0.00546169	0.0946973	0.00583475	0.0139244	0.00558901	-0.174984	0.00351243	0.122323	0.00329204	0.0288646	0.000227872	-0.0162179	0.00504829	0.972188	0.00483051	-0.610057	0.00556549	-0.66179	0.00560906	0.051896	0.00418231	0.0412598	0.00330596	0.00601901	9.83895e-05	-0.412558	0.00487389
4	-0.0816983	0.00435152	-0.019951	0.00566807	0.0259011	0.00447818	0.112343	0.00640157	-0.14576	0.00335654	0.0909752	0.00400375	0.0450078	0.000248813	-0.011021	0.00342232	0.81677	0.0039983	-0.540406	0.00673761	-0.483446	0.00479673	0.0708126	0.00618427	0.0595598	0.00429302	0.00347751	6.33566e-05	-0.307251	0.00501806
5	-0.169076	0.00336138	0.0521857	0.00512335	0.0530711	0.0043764	0.0806175	0.00384138	-0.0647247	0.00422766	0.128564	0.00348022	0.0699033	0.000351662	0.0713686	0.00315299	0.657032	0.00372052	-0.456363	0.00326585	-0.337448	0.00394734	-0.00701551	0.00915659	0.155436	0.00406373	0.000648001	3.23283e-05	-0.262952	0.00552353
6	-0.0997608	0.00376427	-0.0283865	0.00530317	0.00271221	0.00448705	-0.0296228	0.00374391	-0.0135453	0.00365742	0.16963	0.00436153	0.0949307	0.000853875	0.0880039	0.00351121	0.428495	0.00642567	-0.344331	0.00192896	-0.349245	0.00378232	0.0266123	0.00824227	0.0734716	0.0042541	0.00017113	0.000774954	-0.261555	0.00759716
7	-0.103177	0.00280997	-0.00143757	0.00495117	-0.0789422	0.00425287	-0.125083	0.00379987	-0.0228363	0.00355819	0.096399	0.00375455	0.0878567	0.000636915	0.0832579	0.00322735	0.25617	0.00349869	-0.303047	0.00174044	-0.299982	0.00362113	0.00368949	0.00374348	0.0762575	0.00437176	0.0016329	3.91138e-05	-0.266036	0.00502381
8	0.0398231	0.00270149	0.0310943	0.00373711	-0.0659156	0.00347194	-0.14011	0.00613981	-0.0467015	0.00402954	0.0561401	0.00536702	0.106275	0.00119231	0.0586703	0.00418023	0.198508	0.00534936	-0.249144	0.00288895	-0.274696	0.00494329	0.0815023	0.00327941	0.110972	0.00713387	0.00124586	0.000801026	-0.314007	0.00616802
9	0.017609	0.00252682	0.082488	0.00455133	-0.112812	0.00636448	-0.100515	0.00902283	0.0843636	0.0079935	-0.00448853	0.00779867	0.154724	0.00189747	0.0329686	0.00485399	0.204728	0.00623505	-0.199659	0.00180898	-0.250731	0.00679942	0.131853	0.0056569	0.124787	0.00983864	-0.000210571	0.000181688	-0.372198	0.00726216
	Connecticut
1	-0.0175313	0.00474461	0.0020004	0.00594137	-0.0112643	0.0047997	-0.138545	0.00629878	-0.032718	0.00566974	0.032667	0.00523509	0.0189139	0.000477198	0.198315	0.00670284	0.753049	0.00668062	-0.510505	0.00828343	-0.521885	0.00670459	-0.0759223	0.00845953	0.15914	0.00655142	0.00431635	0.000217064	-0.264799	0.00429352
2	-0.101422	0.00430745	0.0277987	0.00427634	0.07942	0.00647257	-0.27271	0.00477269	-0.0077583	0.00729209	0.0132225	0.0029276	0.0282728	0.000278237	0.175834	0.00641044	0.868846	0.00722537	-0.505814	0.0045841	-0.708091	0.00541605	0.0551933	0.00478799	0.0421412	0.00566179	0.00488346	0.000147471	-0.227442	0.00510373
3	-0.151061	0.00450119	-0.0248851	0.00501841	-0.0670712	0.00602648	-0.145468	0.00547245	-0.0177952	0.0095426	0.130089	0.00411878	0.0302948	0.000299585	0.0738401	0.0046756	0.907401	0.0068067	-0.522069	0.00368522	-0.556745	0.00333279	0.0858214	0.0059953	0.0551054	0.00476327	0.00575063	0.000149391	-0.303707	0.0047583
4	-0.139624	0.00601003	-0.151465	0.00566939	-0.157215	0.0052537	-0.0608479	0.00551674	-0.00468472	0.006236	0.0342644	0.00474129	0.0503576	0.000291768	0.033173	0.00409911	0.767024	0.00291848	-0.535027	0.00574441	-0.433072	0.00316903	0.106384	0.00456862	0.138994	0.00465916	0.00485286	9.37697e-05	-0.159987	0.00445702
5	-0.137431	0.00388206	-0.0063083	0.00457964	-0.144756	0.00655415	0.0390423	0.00355891	0.00280937	0.0053193	0.0788507	0.00467024	0.0724799	0.000308701	0.0254687	0.00377798	0.606377	0.00260013	-0.492488	0.0039557	-0.397288	0.00354449	0.239819	0.00545619	0.140158	0.00510326	0.00106333	1.81246e-05	-0.189927	0.00467255
6	0.00122953	0.00423644	0.0283863	0.0052174	-0.121848	0.00425079	0.0563569	0.00488502	-0.0427818	0.00385645	0.0245098	0.00340239	0.0877901	0.000588425	0.0687984	0.00232737	0.412371	0.00321575	-0.344701	0.00278031	-0.301876	0.00354456	0.194893	0.0053641	0.277304	0.00456482	0.00349792	0.000139878	-0.10949	0.00417712
7	0.0234207	0.00324432	-0.00847875	0.00641858	-0.195954	0.00368276	0.0579499	0.00437626	0.0526813	0.0055376	0.00228394	0.00511879	0.0878203	0.000939984	0.0704127	0.00315033	0.247962	0.00327133	-0.249345	0.00270078	-0.191891	0.00290325	0.14844	0.00502783	0.204576	0.00839758	0.000551927	2.45705e-05	-0.156932	0.00608795
8	0.112019	0.0039837	-0.00521764	0.00379913	-0.0961484	0.00594024	0.0129284	0.00476558	0.0160598	0.00596888	0.0189502	0.0039675	0.126396	0.000860676	0.108857	0.00313794	0.119917	0.00518768	-0.201907	0.00342662	-0.223495	0.00582684	0.0757764	0.00692136	0.214878	0.0106298	0.00306721	0.000145788	-0.173019	0.00827564
9	0.0474157	0.00419618	0.0196477	0.00447963	-0.0343786	0.0158222	0.00333523	0.00634925	-0.0150387	0.0129435	0.00830511	0.00509726	0.137237	0.00165459	0.114736	0.00592212	0.0372173	0.0183287	-0.17817	0.00711831	-0.240935	0.00915444	0.0433118	0.0127788	0.09022	0.0314855	0.00707356	0.000911825	-0.312906	0.0291375
	Detroit
1	-0.0413404	0.00880804	-0.000602341	0.00876237	0.0703564	0.00703448	-0.0429215	0.00694638	0.040725	0.00373283	0.156723	0.00514557	0.017594	0.000374686	0.320091	0.00553628	0.871317	0.0109326	-0.363675	0.00407528	-0.562823	0.00714372	0.181639	0.00456213	0.142622	0.00550201	0.00549645	0.000211462	-0.248434	0.00575696
2	0.0100321	0.00538836	0.013812	0.0051356	0.0933498	0.00390629	-0.0248137	0.0047888	0.0349677	0.00420032	0.0994523	0.00392379	0.0297688	0.000301648	0.29243	0.00588033	0.949743	0.00601305	-0.425824	0.00467415	-0.485276	0.00468528	0.196115	0.0037473	0.136209	0.00495031	0.00314345	0.000134118	-0.341859	0.00412191
3	-0.082483	0.00434052	-0.0208985	0.00611319	0.0565437	0.00552263	0.111382	0.00687912	-0.0254112	0.00590031	0.114649	0.00406068	0.0303169	0.000259525	0.19185	0.004862	0.931093	0.00475042	-0.502094	0.00411641	-0.611528	0.00395742	0.213147	0.00465244	0.120589	0.00397467	0.00124551	4.20995e-05	-0.252736	0.00571131
4	-0.118156	0.00502296	-0.0565686	0.00533002	0.0458711	0.00751734	0.181223	0.00649789	-0.079484	0.00462495	0.166058	0.00380726	0.0495703	0.000308459	0.148032	0.0038225	0.918975	0.0045931	-0.579165	0.00563057	-0.520198	0.00453368	0.1744	0.00905348	0.181217	0.00467463	8.1654e-05	1.98567e-05	-0.3113	0.00497223
5	-0.0436955	0.00476858	-0.120199	0.00520509	0.100889	0.00477287	0.0573154	0.00465533	-0.0981928	0.00609114	0.102762	0.00358329	0.0611751	0.000379174	0.082428	0.00240102	0.716705	0.00299204	-0.552546	0.00504129	-0.424425	0.00322216	0.134793	0.0060141	0.0874592	0.00499708	0.00446452	0.000110419	-0.238215	0.00520863
6	-0.05777	0.00428293	-0.0794635	0.00420538	0.0411417	0.00577675	0.0427404	0.00572289	-0.0888959	0.00629236	0.0597804	0.00435628	0.0657388	0.000454315	0.0436486	0.0062958	0.458846	0.00438002	-0.459449	0.00355801	-0.333048	0.00366275	0.102217	0.00609428	0.0974565	0.00408775	0.00166804	2.71154e-05	-0.256749	0.00388191
7	-0.0771736	0.00339885	-0.0226708	0.00382727	-0.0259139	0.0043497	0.0586007	0.00485037	-0.0360989	0.00485085	0.0691716	0.00315166	0.0685867	0.000696482	0.073308	0.00407431	0.226721	0.00319266	-0.371255	0.003966	-0.330121	0.00263002	0.104149	0.00552268	0.236864	0.00453117	0.000899774	3.92046e-05	-0.340696	0.0038766
8	-0.119638	0.00641657	-0.0263565	0.00363077	-0.00856699	0.00650099	0.0440575	0.00557278	-0.0319237	0.00790056	0.0190721	0.00496069	0.103982	0.00109255	0.0726258	0.00490335	0.110319	0.00404832	-0.308876	0.00556621	-0.280076	0.0037906	0.123266	0.00585505	0.246988	0.00526979	0.00027058	1.66371e-05	-0.302822	0.00699989
9	-0.0896277	0.00522512	0.00917204	0.00287727	-0.137557	0.00399109	0.0178791	0.00530421	-0.00914441	0.00632858	0.0566999	0.00549555	0.131719	0.00146314	0.0189611	0.00425631	0.0835879	0.00481512	-0.225245	0.00451554	-0.315341	0.00291993	0.126562	0.00472376	0.245234	0.00614158	0.00144266	0.000172819	-0.273323	0.00800662
	Hawaii
1	-0.112194	0.00544051	-0.116819	0.014019	0.056423	0.00500813	-0.0025883	0.00531144	-0.154738	0.00951756	0.146755	0.012686	0.0579693	0.0012929	0.0966665	0.00652077	0.809294	0.00384095	-0.519158	0.0134489	-0.422862	0.00598756	0.117891	0.00899708	0.148967	0.00517835	0.00887904	0.00102022	-0.356692	0.0110052
2	-0.126231	0.00705368	-0.141794	0.0184729	0.0660012	0.00631186	0.000817654	0.00648436	-0.187215	0.0122284	0.174596	0.0166922	0.0587548	0.00171093	0.0863479	0.00836174	0.855813	0.00487216	-0.562407	0.0177014	-0.418469	0.00799219	0.148364	0.0118941	0.169781	0.00682584	0.0106364	0.00135023	-0.375493	0.0143795
3	-0.197103	0.00593525	-0.0881145	0.00827122	0.0664089	0.0060506	-0.00801602	0.0068812	-0.199424	0.00852834	0.133966	0.00798523	0.0500302	0.000734869	0.0415123	0.00692269	0.92323	0.00421839	-0.557483	0.00975805	-0.430897	0.00542151	0.15078	0.00708344	0.20018	0.00843218	0.00366248	0.000405608	-0.340281	0.00843834
4	-0.203019	0.00748531	-0.0376509	0.00453175	0.0143566	0.00624161	-0.03628	0.00902107	-0.0730953	0.0067966	0.154052	0.00473514	0.0637814	0.000462075	0.0301478	0.00448839	0.881999	0.00417219	-0.518957	0.00719597	-0.438545	0.00307389	0.171509	0.00635775	0.232065	0.00559539	0.000400178	4.36419e-05	-0.289095	0.0059139
5	-0.120033	0.00896523	-0.0413306	0.00596496	0.0485806	0.00763902	-0.0413561	0.00548439	-0.0333108	0.00594707	0.105997	0.00697497	0.0635861	0.000755615	0.00829757	0.0031779	0.712498	0.00547252	-0.440595	0.00528785	-0.405419	0.00416862	0.0917279	0.00448717	0.182569	0.00835797	0.00934304	0.000374482	-0.333915	0.00594492
6	-0.0611134	0.00539869	-0.0446977	0.00458722	0.0248929	0.00507932	-0.0507961	0.00383666	-0.030382	0.00462832	0.0703429	0.00644054	0.0910741	0.00108636	0.0269055	0.00303306	0.521136	0.00460579	-0.43125	0.00440615	-0.31143	0.00574223	0.108779	0.00485402	0.137128	0.00553124	0.00545231	0.000220385	-0.395128	0.00672871
7	-0.0436307	0.00486186	-0.0427006	0.00443157	0.0203871	0.00654981	-0.0451707	0.00354847	-0.0653775	0.00479319	0.06999	0.00481121	0.127894	0.00121759	0.058871	0.00352841	0.406517	0.00372255	-0.3765	0.00564516	-0.301292	0.00636207	0.124537	0.00478467	0.153138	0.00463513	0.00186771	0.000311848	-0.355549	0.00755321
8	-0.0361153	0.00428237	-0.00336253	0.00486106	-0.0460308	0.00663744	-0.00774987	0.0032602	-0.0272402	0.00617659	0.0290021	0.00685129	0.102191	0.00195212	0.0721706	0.00361972	0.300979	0.00374927	-0.310499	0.00500806	-0.297997	0.00968479	0.131341	0.00494065	0.178198	0.00335649	0.0037364	0.000272864	-0.328213	0.00844077
9	-0.0374282	0.00334535	0.00450892	0.00381696	-0.0564059	0.00515299	-0.00977336	0.00289574	-0.0225508	0.00478888	0.015456	0.00516282	0.11071	0.00148369	0.0696354	0.002873	0.25291	0.0030393	-0.283675	0.00383214	-0.277507	0.00734443	0.123623	0.00391131	0.185133	0.00268448	0.00336515	0.000206385	-0.307397	0.00629499
	Iowa
1	-0.108136	0.00622919	-0.0131476	0.00934345	0.0481757	0.00294081	-0.019538	0.00255443	-0.0439193	0.00314016	0.0867687	0.00563967	0.334054	0.00423363	0.241237	0.00768419	0.693313	0.00879851	-0.407967	0.00175827	-0.494173	0.00310592	0.0117387	0.00271059	0.156014	0.00828842	0.00746132	0.00135075	-0.45275	0.00595927
2	-0.128372	0.00626122	0.0115987	0.00870053	0.0567629	0.00388616	-0.0198236	0.00256214	-0.0379625	0.00337504	0.126066	0.006295	0.234454	0.00184242	0.276103	0.00695116	0.698024	0.010014	-0.409919	0.00169342	-0.519214	0.0043993	-0.00989626	0.00371283	0.166026	0.00731185	0.00151002	9.24079e-05	-0.508611	0.00658473
3	-0.14499	0.00545949	0.0512844	0.00512228	-0.0211523	0.00453388	0.00252905	0.00251688	-0.0252068	0.005052	0.144356	0.00671609	0.205698	0.00107186	0.197162	0.00564998	0.726226	0.00755029	-0.421514	0.00180688	-0.523398	0.00275109	-0.0228647	0.00304057	0.238559	0.00673797	0.00360219	0.000261163	-0.457216	0.00709015
4	-0.140306	0.00705125	0.076237	0.00556451	-0.0941796	0.00376195	0.0305501	0.00287418	-0.0224966	0.00320115	0.152464	0.00458608	0.196025	0.000549	0.136226	0.00458744	0.576126	0.00510387	-0.408096	0.00267402	-0.562137	0.00344129	-0.077085	0.00443431	0.220663	0.00377538	0.0020292	9.3446e-05	-0.413392	0.00528596
5	-0.151193	0.00806395	0.103275	0.00573746	-0.0916	0.00459684	0.0159767	0.00256071	-0.0254915	0.00301159	0.163266	0.00601097	0.222524	0.000817454	0.157492	0.00385963	0.451812	0.00452322	-0.348512	0.00457363	-0.508969	0.00387675	-0.0830334	0.00277479	0.357807	0.00477457	0.00304398	0.000158818	-0.431028	0.00557499
6	-0.115644	0.00634981	0.00998113	0.00767494	-0.120659	0.00657486	0.0180546	0.00259635	-0.0362815	0.00304586	0.0700679	0.00530198	0.267121	0.00126177	0.107986	0.00403828	0.289152	0.00501878	-0.285936	0.00537612	-0.430593	0.00488536	-0.0933084	0.00373036	0.337708	0.00548794	-0.00318163	0.000186951	-0.311112	0.00382566
7	-0.182176	0.0053349	0.0219272	0.00691966	-0.136552	0.00815383	0.0147788	0.00314755	-0.0316006	0.00333085	-0.0325152	0.00507994	0.267381	0.000886631	0.101611	0.00366606	0.168895	0.00585526	-0.25704	0.00421904	-0.301745	0.00482611	-0.095799	0.00640349	0.300275	0.005316	0.00203578	4.69565e-05	-0.187739	0.00540763
8	-0.126104	0.00828844	0.0552048	0.0043185	-0.119455	0.00504712	0.0191582	0.00248079	-0.0499704	0.00467569	-0.0414803	0.00495646	0.335593	0.00234539	0.0502791	0.00377037	0.0957215	0.00508229	-0.222457	0.00410465	-0.275611	0.00394599	-0.0218799	0.00370197	0.293852	0.00595086	0.00143619	0.000424775	-0.0991651	0.00869913
9	-0.09987	0.00531514	0.0718929	0.00351803	-0.136815	0.00511722	0.0545576	0.0027157	-0.0737235	0.00505198	-0.0799237	0.00695355	0.321755	0.00190728	0.00787389	0.00387772	0.0558731	0.00509958	-0.233272	0.00514364	-0.217886	0.0047749	0.00330037	0.00318636	0.253425	0.00905641	0.00904154	0.000291349	-0.0435441	0.00859903
	New Mexico
1	-0.133635	0.00536275	-0.106929	0.0061705	0.102744	0.00685716	-0.00753926	0.00455545	-0.0416755	0.00761151	-0.063451	0.00531233	0.030376	0.000774146	0.16654	0.00560243	0.819705	0.00535405	-0.412513	0.00284274	-0.457272	0.0074163	0.0844969	0.00811839	0.178819	0.00647654	-0.00649575	0.000273566	-0.372606	0.00754026
2	-0.0641108	0.00437394	-0.15893	0.00460888	0.116453	0.00714232	0.0129333	0.00336394	-0.114536	0.00860671	0.06824	0.00567631	0.0333934	0.000503885	0.172446	0.00448132	0.86075	0.0051257	-0.423322	0.00425656	-0.494215	0.00392222	0.0617271	0.00495174	0.187668	0.00587335	0.00437537	0.000250549	-0.420495	0.00583924
3	-0.0988894	0.0061108	-0.145654	0.00509677	0.117113	0.00540707	0.0283643	0.00304719	-0.146269	0.00679904	0.153568	0.00438798	0.0424317	0.000396213	0.105418	0.00317123	0.912357	0.00502745	-0.461025	0.00619815	-0.526311	0.00489517	0.16444	0.00415463	0.106378	0.00602683	0.0023785	0.000149495	-0.254308	0.00517294
4	-0.106989	0.00613473	-0.0171372	0.00441321	-0.0212679	0.00666297	0.0389426	0.00326634	-0.0660078	0.00397986	0.187185	0.00618857	0.0454474	0.000419676	0.080457	0.00378833	0.80801	0.00500516	-0.501962	0.00763244	-0.55191	0.00460496	0.16682	0.00484463	0.223429	0.00588588	0.00106015	3.60053e-05	-0.245677	0.00705361
5	-0.137743	0.00483231	-0.0422838	0.00417705	0.0315983	0.00482407	0.0473533	0.00433576	-0.0627947	0.00290352	0.133567	0.00493158	0.0654687	0.00060567	0.0699907	0.00277259	0.599722	0.00356912	-0.483303	0.00303124	-0.41774	0.00456543	0.10549	0.00404591	0.162693	0.00607576	0.00173638	0.000111331	-0.111612	0.00485068
6	-0.120689	0.00371344	0.0290355	0.00596835	-0.0444493	0.00520874	0.0161053	0.00713471	-0.0159616	0.00442435	0.122206	0.00562818	0.0688233	0.000718824	0.0870105	0.00255992	0.424016	0.00361598	-0.383685	0.0032243	-0.346252	0.00343962	0.0914195	0.00247055	0.111166	0.00667679	0.00130371	2.52406e-05	-0.231746	0.00510505
7	-0.0532016	0.00330686	-0.0194696	0.00695195	-0.0893076	0.00504402	-0.0200841	0.00379135	-0.0427473	0.00647457	0.0452463	0.00396553	0.0678872	0.000789316	0.0875452	0.0024986	0.281769	0.00282024	-0.296174	0.00333606	-0.288237	0.00291083	0.0796189	0.00340725	0.181426	0.00601076	0.000192624	1.24919e-05	-0.214797	0.00514035
8	-0.0757215	0.00352811	0.0285701	0.00465695	-0.0740943	0.00517328	-0.0342748	0.00267982	0.00981136	0.00677602	0.0440862	0.00455403	0.0768207	0.00130518	0.0543962	0.00200883	0.172758	0.00329763	-0.238685	0.0052649	-0.304204	0.00340749	0.113258	0.00404057	0.199356	0.0041779	0.00521312	0.000295711	-0.286937	0.00589857
9	-0.0643388	0.00246103	0.0280631	0.00343142	-0.0793209	0.00355199	-0.0268788	0.00213822	0.00194894	0.00479905	0.0203392	0.00311358	0.0985976	0.000849343	0.0564009	0.00137846	0.147739	0.00229862	-0.22488	0.00358914	-0.271164	0.00231149	0.108777	0.003372	0.20248	0.00315673	0.00422617	0.000187369	-0.269039	0.00413946
	Seattle-Puget Sound
1	-0.0189775	0.00730658	-0.0643801	0.00925375	0.0401483	0.00414745	-0.00816058	0.00368556	0.00831561	0.00428984	0.104868	0.00863785	0.224352	0.0017232	0.134083	0.00481389	0.773532	0.00726474	-0.441161	0.00173004	-0.593283	0.00427927	-0.059441	0.00272097	0.00470663	0.00856986	0.0157452	0.0006106	-0.255309	0.00679415
2	0.0114554	0.00607351	-0.0243798	0.00529614	0.107658	0.00459949	-0.00106565	0.00445589	-0.025051	0.00464982	0.0734428	0.00832361	0.188891	0.00103614	0.0778839	0.00589213	0.944319	0.00809636	-0.466893	0.00164957	-0.659348	0.00603568	-0.071581	0.00275482	-0.0211613	0.00526362	0.0103629	0.0002456	-0.204792	0.00591459
3	-0.0554493	0.00452886	-0.031231	0.00517767	0.0849126	0.00566488	0.016127	0.00638928	-0.0800252	0.00679606	0.0383081	0.00572527	0.158688	0.000525197	0.050065	0.00428871	0.892144	0.00633283	-0.499823	0.00168161	-0.748474	0.00461791	-0.101516	0.00220671	-0.021896	0.00574688	0.0129613	0.000252474	-0.22872	0.00627645
4	-0.1315	0.00467757	0.0385735	0.00505926	-0.0207893	0.00705012	0.038273	0.0107621	-0.0698503	0.00931306	0.0694402	0.00575691	0.154515	0.00041221	-0.0286177	0.00398858	0.973281	0.00673587	-0.54953	0.00236277	-0.8637	0.00600179	-0.150594	0.00231364	-0.191817	0.0062421	0.00164077	0.000441045	-0.287397	0.00553941
5	-0.108737	0.00588389	0.00352762	0.00557417	-0.00292506	0.0066398	-0.0128838	0.00961515	-0.108825	0.00674424	0.0620504	0.00503161	0.188496	0.000620538	-0.00979139	0.00421219	0.766202	0.00452136	-0.508291	0.00185004	-0.864163	0.00394332	-0.116411	0.00322142	-0.181935	0.0044261	0.00208203	5.59574e-05	-0.127139	0.00392984
6	-0.102323	0.004985	-0.0657326	0.00647603	0.0024886	0.00423002	0.0142294	0.00427141	-0.110697	0.00657903	0.0413635	0.00577251	0.250009	0.000756391	0.11687	0.00358364	0.426432	0.0104778	-0.421655	0.00139627	-0.650738	0.0076068	-0.077493	0.00643247	-0.0787438	0.00786881	0.000969027	0.000728108	-0.0340263	0.00944888
7	-0.00476755	0.00479231	-0.0615574	0.00575417	-0.0718693	0.00440515	-0.0910515	0.00540683	0.0597882	0.00590954	0.0469796	0.00443852	0.23711	0.00073474	0.142184	0.00324774	0.280993	0.00456753	-0.330534	0.00137578	-0.562468	0.00607436	-0.0192106	0.00420673	0.128555	0.00443823	0.000913556	2.6734e-05	0.00877081	0.00494369
8	0.0168678	0.00382687	-0.0220641	0.00508558	-0.0709515	0.00388626	-0.0725709	0.00436334	0.127031	0.0069685	-0.0554198	0.00444276	0.262335	0.000831867	0.19709	0.0052183	0.116142	0.0045462	-0.299641	0.00216992	-0.442346	0.00477066	-0.0348567	0.00410335	0.191374	0.00395334	0.00526967	0.000180484	-0.0977351	0.00446325
9	0.00669148	0.00403627	0.00904777	0.00657623	-0.0825124	0.00584044	-0.0386238	0.00355731	0.098761	0.00726814	-0.0507234	0.00669259	0.250913	0.000971398	0.141667	0.00546744	0.154718	0.00635554	-0.277468	0.00296263	-0.412406	0.00410306	-0.0535849	0.00645371	0.185909	0.00556276	0.00165613	1.88678e-05	-0.250302	0.00625985
	Utah
1	-0.0541989	0.00349306	-0.0814776	0.00335275	0.0326975	0.00238536	-0.0192898	0.00254898	-0.0848277	0.0022971	-0.0678368	0.00480773	0.0675761	0.000427358	0.149	0.00613791	0.756832	0.00542771	-0.434266	0.0028335	-0.504957	0.00273005	0.104321	0.00417975	0.170698	0.00500831	0.00461422	0.000151625	-0.320224	0.00455024
2	-0.0453625	0.00504026	-0.104359	0.00504045	0.0357554	0.00342285	-0.0211478	0.00260153	-0.102097	0.00219667	-0.139453	0.00682939	0.0740228	0.000576495	0.158115	0.00881694	0.804292	0.0075877	-0.460369	0.00370696	-0.544152	0.00376867	0.144932	0.00633708	0.214361	0.00741411	0.00524509	0.000222939	-0.332284	0.00662664
3	-0.110736	0.00520126	-0.034532	0.00625737	-0.0146085	0.00456498	-0.0125486	0.00277778	-0.0661857	0.00266379	-0.031672	0.00512265	0.0590209	0.000546165	0.106715	0.00512854	0.872541	0.00538857	-0.524374	0.00486883	-0.594712	0.00412957	0.143225	0.00776795	0.166079	0.00449104	0.0096287	0.00014652	-0.392054	0.00606946
4	-0.156949	0.00582509	-0.00982554	0.00528492	0.000639888	0.00543912	-0.000891332	0.00241459	-0.0827576	0.00403187	0.0465646	0.00572873	0.0836756	0.000499132	0.0995354	0.00269945	0.80366	0.00460187	-0.474085	0.00301892	-0.531923	0.00377673	0.159002	0.00498104	0.204562	0.00447352	0.00178132	0.00028057	-0.215912	0.00550388
5	-0.118916	0.0059545	-0.00577385	0.00554683	0.00646971	0.00597227	0.0125656	0.00274004	-0.112829	0.00681462	0.100842	0.00481064	0.103807	0.00049882	0.0787048	0.00316037	0.656419	0.00528451	-0.446276	0.00331685	-0.464839	0.00387861	0.17326	0.00399904	0.208214	0.00577692	0.00111177	8.79596e-05	-0.25666	0.00560649
6	-0.0856549	0.00312894	-0.00972724	0.00312059	-0.0378901	0.00351903	-3.12769e-05	0.00208238	-0.0704234	0.00383314	0.0631601	0.0024636	0.114081	0.000387415	0.0600998	0.00145125	0.435142	0.00265982	-0.370809	0.00203151	-0.391179	0.00257273	0.132617	0.00257441	0.179107	0.00305173	0.00117977	3.96948e-05	-0.238505	0.00293883
7	-0.056457	0.00227638	0.000683594	0.00255005	-0.0651518	0.00373743	-0.00835143	0.00191423	-0.0531921	0.00329243	0.0237162	0.00244643	0.126201	0.000634233	0.0406944	0.00115565	0.257366	0.00229692	-0.316157	0.00193734	-0.347783	0.00337999	0.1382	0.00243648	0.187145	0.00233436	0.00109061	4.94642e-05	-0.255417	0.00280111
8	-0.0167665	0.00337537	0.0224136	0.00326108	-0.0702868	0.00652844	-0.00786539	0.00233479	-0.0562689	0.00493477	-0.0296936	0.00488512	0.141418	0.00128087	0.0103996	0.00203961	0.100312	0.00433687	-0.288045	0.00306739	-0.349489	0.00616525	0.187573	0.00298468	0.217901	0.00354294	0.000593669	0.000108626	-0.323167	0.00512768
9	-0.0341206	0.00225294	0.0314506	0.00258583	-0.0432678	0.00625533	-0.0129311	0.00389376	-0.073674	0.00973185	-0.190984	0.00565571	0.153247	0.00119761	0.104616	0.00213875	0.0371875	0.00338422	-0.280938	0.00507862	-0.412944	0.00564135	0.202862	0.00286813	0.296458	0.00383302	0.000551375	0.00021983	-0.347847	0.00605631
	Atlanta
1	-0.127585	0.00922305	-0.0263345	0.00751655	0.0101675	0.00700761	0.0528308	0.00680519	-0.129715	0.00317865	0.0379199	0.00754605	0.0190174	0.000631067	0.100159	0.00448594	0.799413	0.0050305	-0.479704	0.00287047	-0.474389	0.0058555	-0.0208856	0.00649141	0.146585	0.00532935	4.66228e-05	0.000302479	-0.381954	0.00666781
2	-0.0996308	0.00567478	-0.0817467	0.00413753	0.0462398	0.00547102	0.00348854	0.00455731	-0.123561	0.00398168	0.105267	0.00487667	0.0287513	0.000385706	0.0771433	0.00446538	0.862931	0.00452919	-0.50715	0.00425813	-0.509898	0.00745101	0.0699315	0.00577014	0.193185	0.00494105	0.000729552	0.00013375	-0.313886	0.00485645
3	-0.207578	0.00585349	-0.0691268	0.00584656	0.0542456	0.00479017	-0.0614783	0.00590602	-0.104955	0.00386114	0.0433967	0.00465048	0.0272834	0.000332586	0.0791932	0.00494317	0.824591	0.00560309	-0.57308	0.00418645	-0.604886	0.0054923	0.121931	0.0039346	0.178442	0.00473848	0.00333489	0.000210723	-0.216944	0.00591087
4	-0.230852	0.00557167	-0.0581601	0.00528609	-0.0686562	0.0043949	-0.101867	0.00533061	-0.000308632	0.00279547	0.0950818	0.00425556	0.0449706	0.000400825	0.0531986	0.00333061	0.678005	0.00408629	-0.544807	0.0043575	-0.598731	0.00404597	0.137521	0.00672981	0.187534	0.00455847	0.00265403	0.000386561	-0.263352	0.00582937
5	-0.229049	0.00615324	-0.114998	0.006145	-0.107431	0.00396303	-0.121193	0.00484773	0.0197428	0.00362144	0.165546	0.004377	0.0614888	0.000701068	0.0101361	0.00275312	0.565157	0.00477624	-0.530376	0.00635916	-0.480624	0.00460828	0.162097	0.00712068	0.166663	0.0063921	0.00230159	0.000236202	-0.21432	0.00388462
6	-0.054881	0.00520423	-0.0688282	0.00431936	-0.14064	0.00426642	-0.0937831	0.005131	0.0348894	0.00366497	0.0981084	0.00575524	0.0842785	0.00075347	0.0388933	0.00348106	0.326205	0.00416584	-0.466357	0.00626326	-0.337331	0.00456224	0.110441	0.00582603	0.172692	0.0076382	-0.000566679	3.40479e-05	-0.196927	0.00559517
7	-0.0403806	0.00426823	0.0121836	0.00600755	-0.243816	0.00332159	-0.0585987	0.00439584	0.049392	0.00335167	0.035364	0.00444073	0.0982982	0.0013344	0.0138972	0.00323022	0.237932	0.00420253	-0.366926	0.00307077	-0.274661	0.00315087	0.0631294	0.00316852	0.270226	0.00529518	0.000693933	1.89001e-05	-0.252624	0.00465072
8	-0.0355306	0.00309743	0.0515567	0.00463973	-0.17587	0.0036922	-0.0869609	0.00381076	0.0175452	0.00455402	0.031046	0.00394822	0.120753	0.00108804	0.0120782	0.00315011	0.169567	0.00350804	-0.279432	0.00472711	-0.191519	0.00364091	0.105263	0.00263016	0.293811	0.0051686	0.000840277	3.36682e-05	-0.312128	0.00564414
9	-0.0257975	0.00243386	0.0516072	0.0038042	-0.20237	0.00318224	0.00439056	0.00467951	0.00740056	0.00415928	0.0125883	0.00433102	0.153258	0.00173001	0.0622331	0.00288805	0.0823611	0.00323954	-0.247433	0.0048895	-0.179132	0.00412191	0.144816	0.00258893	0.343174	0.00654558	0.00362162	0.000179142	-0.277596	0.00569916
	San Jose-Monterey
1	-0.108254	0.00238449	-0.00802897	0.0021855	0.0245222	0.00326099	-0.0209787	0.0026989	-0.0762924	0.00283622	0.059843	0.00277861	0.0438766	0.000237219	0.0801494	0.00288701	0.727244	0.00232863	-0.43821	0.00196012	-0.522441	0.0015103	0.0259671	0.0035355	0.0852954	0.00323201	0.00455107	7.16656e-05	-0.403978	0.00200374
2	-0.128446	0.00290707	0.00976188	0.00292218	0.0229672	0.00448442	-0.0244273	0.00292915	-0.0870163	0.00350309	0.057916	0.00396634	0.037651	0.000304858	0.053427	0.0036187	0.756459	0.00284931	-0.464339	0.00223591	-0.568991	0.00191857	0.0239429	0.00495571	0.0827534	0.00424339	0.00506871	0.000102779	-0.459601	0.00261159
3	-0.177319	0.00477282	0.0485831	0.005553	0.0113248	0.00760384	-0.022996	0.00385683	-0.113992	0.00610605	0.0579143	0.00721891	0.0248288	0.000544952	-0.00466037	0.0057279	0.78927	0.00476627	-0.515921	0.00348592	-0.663366	0.00333248	0.00971482	0.00852495	0.0772654	0.00728462	0.00628461	0.000208462	-0.591	0.00452914
4	-0.164834	0.00561061	0.0205352	0.00583536	-0.026229	0.00519723	-0.00745239	0.0070858	-0.143671	0.00804637	0.0809642	0.00472095	0.0457331	0.000583308	-0.0163746	0.00327997	0.726775	0.0023719	-0.553985	0.00492547	-0.616094	0.00368827	0.049841	0.00506759	-0.0283106	0.00555956	0.00133696	4.61324e-05	-0.501761	0.00546793
5	-0.10453	0.00409108	0.0407062	0.00525571	-0.0606543	0.00486159	0.0252936	0.00474858	-0.162923	0.00547133	0.0190794	0.00461967	0.0907339	0.000777272	0.0198306	0.00448757	0.592095	0.00414808	-0.502964	0.00244566	-0.560739	0.0065635	0.0141227	0.00322953	-0.0166041	0.00429199	0.0015207	5.36346e-05	-0.392442	0.00539963
6	-0.124099	0.00497316	0.00437967	0.00678023	-0.171089	0.00590928	0.0315253	0.00450951	-0.00999116	0.00607382	-0.0338567	0.00622053	0.115393	0.00109512	0.0445937	0.00271283	0.412453	0.00315195	-0.391646	0.00289535	-0.452496	0.00502205	0.0855308	0.00289631	-0.0208121	0.0082461	0.00938471	0.000157509	-0.392363	0.0060092
7	-0.109672	0.00475065	0.0155008	0.004101	-0.0548292	0.00336033	0.00070323	0.00258067	-0.0348326	0.00454884	0.0396257	0.00465893	0.127869	0.00120401	0.0511618	0.00194986	0.284053	0.00393037	-0.316436	0.00352934	-0.359702	0.0048299	0.0844235	0.0034482	0.0296875	0.00557815	0.0112175	0.000202773	-0.286677	0.00599936
8	-0.0630189	0.0048112	0.0391648	0.00338303	-0.0311092	0.0062282	0.0210065	0.00191581	-0.0321897	0.00539315	-0.00370006	0.00505608	0.135532	0.00167436	0.0760878	0.00354437	0.148487	0.00484301	-0.298515	0.006997	-0.2666	0.00452972	0.0747068	0.0028611	0.104063	0.00681134	0.00616138	0.000261193	-0.287881	0.00726965
9	-0.0788265	0.00617852	0.0289583	0.00256325	-0.0688221	0.00806579	0.030818	0.00174402	-0.0118792	0.00572739	0.00978558	0.00677733	0.118664	0.00113409	0.0316627	0.00405615	0.166221	0.00589668	-0.300888	0.00589693	-0.244776	0.00416857	0.100579	0.002656	0.121137	0.0133004	0.00018845	0.000484411	-0.317482	0.00826817
	Los Angeles
1	-0.0650029	0.00831209	-0.0624094	0.0086001	0.0022658	0.00864811	0.0247666	0.0114046	-0.173514	0.0159654	0.167379	0.0103977	0.0123279	0.00123433	0.143375	0.00423328	0.8046	0.00857919	-0.420654	0.0049823	-0.59251	0.00765954	-0.00833657	0.00526052	0.05925	0.00674845	0.00936797	0.000282639	-0.386986	0.00701902
2	-0.162815	0.0067301	-0.0216746	0.00625876	0.0499767	0.00317258	-0.0523102	0.00643804	-0.113939	0.00771838	0.0973639	0.00472117	0.0156717	0.000457282	0.0796015	0.00418904	0.951156	0.0069217	-0.405591	0.00735295	-0.70104	0.00717754	0.00548119	0.0054511	0.0741896	0.00452542	0.00389473	0.000693681	-0.424215	0.00811237
3	-0.0696748	0.00409236	-0.00767455	0.0044145	-0.0115153	0.00447161	0.0946559	0.00384465	-0.14587	0.00671392	0.027325	0.00344027	0.0336285	0.00039486	0.0450431	0.00375201	0.923612	0.00492374	-0.456236	0.00557197	-0.785615	0.00672388	-0.019072	0.0049455	0.10615	0.0030085	0.000785717	4.30155e-05	-0.416818	0.00497768
4	-0.159253	0.00370062	0.0384359	0.00475849	-0.0771524	0.00392247	0.0586267	0.00497119	-0.101806	0.00521605	0.0603821	0.00253273	0.0497611	0.000267172	0.0592827	0.00318211	0.827422	0.00365956	-0.434884	0.0047179	-0.750268	0.00544791	-0.0601629	0.00455	0.204815	0.00358955	0.00186737	6.3997e-05	-0.334786	0.00417138
5	-0.124971	0.00452689	-0.0116908	0.00611198	-0.165099	0.00537502	0.010165	0.00737249	-0.134576	0.00776304	0.089979	0.00419411	0.0833053	0.000462154	0.0355495	0.00379919	0.633109	0.00413965	-0.399863	0.00336505	-0.62171	0.00439277	-0.0750213	0.00417513	0.18691	0.0050739	0.00113937	8.56949e-05	-0.314704	0.00424483
6	-0.174382	0.00424193	0.000624863	0.00428768	-0.151149	0.00376881	-0.0139021	0.00511258	0.00255941	0.00501942	0.0514553	0.00384637	0.112832	0.000407085	0.100501	0.00277531	0.464437	0.00369032	-0.33464	0.00444605	-0.401639	0.00431591	-0.0897435	0.00478928	0.248541	0.00510178	0.000386367	1.88103e-05	-0.222131	0.00558386
7	-0.120059	0.00525076	0.0217624	0.0045223	-0.230602	0.00349844	-0.00362361	0.00412387	-0.0119468	0.00484491	0.07143	0.00435889	0.143757	0.000734043	0.139393	0.00443137	0.232055	0.00445401	-0.293979	0.00344401	-0.230801	0.00324488	0.0420897	0.00677261	0.251705	0.00417112	0.00416064	0.000136078	-0.178863	0.00513148
8	-0.132765	0.00502593	0.0414376	0.00600266	-0.235981	0.00346319	-0.0952541	0.00543418	0.0106426	0.00480137	0.0503324	0.00546883	0.117329	0.000847719	0.160925	0.0035749	0.110645	0.00356214	-0.207853	0.00615317	-0.251501	0.0057282	0.155382	0.00880737	0.345569	0.00606007	0.00222313	0.000131113	-0.340344	0.00396689
9	-0.0898627	0.00346602	0.0660409	0.0045132	-0.23211	0.00342191	-0.0505397	0.00635072	-0.0229756	0.00640344	-0.0190921	0.00527044	0.131615	0.00076398	0.109609	0.00356219	0.151578	0.00385659	-0.160345	0.0036432	-0.213664	0.00602583	0.244048	0.00661385	0.303989	0.00821241	0.00338687	0.000113145	-0.416115	0.00744866
	California
1	-0.0300278	0.00705102	-0.0151168	0.00724993	0.00732794	0.0107909	-0.123379	0.0104386	-0.0539131	0.0122487	0.125858	0.00746683	0.0155046	0.0011517	0.209475	0.00691488	0.817917	0.00792771	-0.579281	0.00447714	-0.56426	0.00432492	-0.0390611	0.00663813	0.149624	0.00694534	0.00137099	6.95514e-05	-0.365171	0.00730376
2	-0.113693	0.00582068	-0.0105876	0.00579355	0.039384	0.00539306	-0.203386	0.0149274	0.00235228	0.00720128	0.0683732	0.00515733	0.0191869	0.000447255	0.134678	0.00610999	1.06047	0.00523992	-0.584126	0.00465129	-0.647577	0.00607371	-0.0490057	0.00829958	0.0538988	0.00545238	0.0087115	0.00013408	-0.476825	0.00558622
3	-0.158214	0.00413923	-0.0461769	0.00553224	-0.0478756	0.00470418	-0.0122999	0.00891708	-0.0713466	0.00578917	0.0620682	0.00411069	0.0405126	0.000449271	0.123979	0.00469731	1.16071	0.00505128	-0.504181	0.00560997	-0.792754	0.00543507	-0.110865	0.00740789	0.0642192	0.00303663	0.00363985	0.000139281	-0.423791	0.00386479
4	-0.187277	0.00369185	-0.0809716	0.00355175	0.0254198	0.00417355	-0.015586	0.00503915	-0.103704	0.00498317	0.127021	0.00274718	0.063473	0.000296251	0.0786529	0.00530725	1.01436	0.00341247	-0.523828	0.00558028	-0.736623	0.00477954	-0.0248759	0.00495805	0.103766	0.00308075	0.0011893	1.79788e-05	-0.360494	0.0038311
5	-0.173931	0.00367066	-0.0654357	0.0043498	-0.131274	0.00489856	0.0133283	0.00446439	-0.162959	0.00619204	0.150001	0.00332678	0.0901548	0.000375069	0.0610732	0.00329052	0.739685	0.00277302	-0.496804	0.00425764	-0.667969	0.00377861	-0.0301957	0.00943077	0.164374	0.00364468	0.00256629	6.72181e-05	-0.276265	0.0046401
6	-0.0990666	0.00412524	-0.0680616	0.00371742	-0.138189	0.00500931	-0.102777	0.00534546	-0.0674145	0.00491697	0.0925295	0.00311974	0.148073	0.000520888	0.0219692	0.00314632	0.392232	0.00279331	-0.43409	0.00630322	-0.409847	0.00394046	0.0951138	0.00555959	0.0827813	0.00395399	0.00416384	0.000104783	-0.184232	0.0056224
7	-0.106313	0.0047039	0.0449622	0.00401419	-0.227544	0.00517341	-0.0761976	0.00364591	-0.168072	0.00629832	0.15537	0.00377936	0.165979	0.000610809	0.00215473	0.00425063	0.253608	0.00362451	-0.323509	0.0046603	-0.273572	0.00629969	0.154668	0.00624163	0.167016	0.00556986	0.00307725	3.99465e-05	-0.120298	0.00421726
8	-0.157441	0.00640201	0.0410726	0.00683799	-0.165984	0.00401578	0.0447214	0.0055592	-0.0480494	0.00411915	0.0730958	0.00470981	0.20169	0.000958377	0.0924346	0.00442296	0.098718	0.00491448	-0.298432	0.0070938	-0.288918	0.00488105	0.115718	0.00916961	0.228256	0.00607603	0.00645142	0.000428098	-0.232191	0.00515895
9	-0.0315398	0.00584253	0.0508001	0.00636537	-0.0638424	0.00468413	0.0126425	0.00507606	-0.0690587	0.00665121	-0.115323	0.00529752	0.166571	0.000793121	0.125371	0.00345914	0.115126	0.00510429	-0.278525	0.00453188	-0.220378	0.00435755	0.17038	0.00914304	0.453464	0.00599018	0.00362935	0.000323915	-0.334473	0.00610843
	Kentucky
1	-0.0925227	0.0024204	-0.0439678	0.00285748	0.000908989	0.00303294	0.0150557	0.00322032	-0.0435095	0.00242382	0.0760374	0.00239671	0.0500443	0.000346679	0.126533	0.00223768	0.774712	0.00253113	-0.412481	0.00178944	-0.487668	0.00237851	0.0546054	0.00229445	0.109931	0.00221948	0.00290779	7.55272e-05	-0.354681	0.00352636
2	-0.105031	0.00333811	-0.0480595	0.00390006	-0.0127262	0.00379038	0.0337835	0.00402806	-0.0411008	0.00240002	0.0846903	0.00354175	0.0470886	0.000439061	0.120006	0.00258832	0.831567	0.00315453	-0.427264	0.00193257	-0.517728	0.00318421	0.0659036	0.00335944	0.11804	0.0031338	0.00270163	7.25549e-05	-0.387163	0.00496936
3	-0.134645	0.00628535	-0.0624623	0.00706692	-0.0555196	0.00610349	0.0919872	0.00677172	-0.0356537	0.00273909	0.108998	0.00654054	0.0428609	0.000810339	0.110303	0.00393594	0.937466	0.00546155	-0.450504	0.00264517	-0.571919	0.00558476	0.0831508	0.00627811	0.140399	0.00570261	0.00215783	0.000121636	-0.460395	0.00895769
4	-0.0639227	0.00917368	0.00872039	0.0100131	-0.026659	0.00587215	0.0826361	0.00637651	-0.0486062	0.00236141	0.0987309	0.00575454	0.054814	0.000572893	0.145546	0.00485378	0.884001	0.00601988	-0.431266	0.00417224	-0.643178	0.00901756	-0.0463921	0.0057466	0.106424	0.00551821	0.000706895	4.04322e-05	-0.40497	0.00751253
5	-0.0968725	0.00497976	-0.0130692	0.00655189	-0.00595818	0.00498578	0.0417649	0.00461188	-0.0467803	0.00230498	0.112101	0.00557169	0.0932027	0.000694698	0.145214	0.00386528	0.653245	0.00462023	-0.438301	0.00438356	-0.556785	0.00779225	-0.123912	0.00374868	0.0525629	0.00859352	0.00114681	5.4667e-05	-0.190659	0.00453159
6	-0.123019	0.00500393	-0.0783502	0.00537283	-0.0450089	0.00509463	-0.0141006	0.0061747	-0.0132942	0.00277268	0.130681	0.00577822	0.156817	0.000998292	0.112903	0.00427847	0.46591	0.00459466	-0.433526	0.0069145	-0.378268	0.00546841	-0.0757257	0.00364737	0.13342	0.00816291	0.000658131	0.000178271	-0.112266	0.00497677
7	-0.114495	0.00450701	-0.145428	0.00409501	-0.0914679	0.00427485	-0.0064484	0.00447233	-0.00513829	0.00280139	0.0595218	0.00415065	0.195739	0.00110333	0.083103	0.00411424	0.250465	0.00477757	-0.355818	0.00525045	-0.291447	0.0054236	0.0475549	0.00466184	0.205405	0.00602116	0.00165389	2.38821e-05	-0.128109	0.00461766
8	-0.0823533	0.0054822	-0.245701	0.00603318	-0.0645272	0.00601994	-0.0513463	0.00419382	-0.0403853	0.00403839	0.0154936	0.00572354	0.199	0.00115714	0.114138	0.0036592	0.145224	0.00468868	-0.316571	0.00680167	-0.226867	0.00512123	0.15954	0.00529226	0.143797	0.00709482	2.06392e-05	0.000475976	-0.183021	0.00366167
9	-0.0650632	0.00953335	-0.159281	0.00413909	-0.105046	0.00483692	-0.0604568	0.00483685	-0.0183279	0.00508697	-0.126795	0.00594012	0.178901	0.00153882	0.139279	0.00376597	0.100707	0.00446329	-0.250726	0.0061839	-0.176227	0.00378119	0.200537	0.00408836	0.161796	0.00949484	0.00196007	3.94488e-05	-0.0941932	0.00710984
	Louisiana
1	-0.0995093	0.00235141	-0.060859	0.00250058	0.00496988	0.00331241	0.00708169	0.00402888	-0.0607916	0.00269562	0.054306	0.00208818	0.0478316	0.000372317	0.139141	0.00204028	0.798705	0.00277184	-0.414464	0.00271832	-0.455084	0.00135399	0.033421	0.00199354	0.109514	0.00181418	0.00296556	7.92799e-05	-0.335197	0.00241285
2	-0.115678	0.00287346	-0.0734964	0.00309635	-0.00672774	0.00440535	0.0207073	0.0052625	-0.0666264	0.00300555	0.0510621	0.00289682	0.0436791	0.00049863	0.140792	0.00228168	0.869301	0.0034489	-0.430124	0.00360081	-0.467506	0.00188756	0.0336003	0.00251551	0.117914	0.00247477	0.00277901	8.33994e-05	-0.356401	0.00340121
3	-0.154718	0.0047446	-0.109947	0.00504048	-0.0445019	0.00731531	0.0657788	0.00869075	-0.0818455	0.00455254	0.0452786	0.00537327	0.03636	0.000911127	0.152484	0.00327541	1.00985	0.00575939	-0.455487	0.00614967	-0.476386	0.00356632	0.023115	0.00409158	0.140725	0.00459229	0.00224641	0.000135739	-0.400788	0.00625514
4	-0.155276	0.00410349	-0.170482	0.00745518	-0.0602004	0.00431354	0.0750057	0.00572968	-0.0757191	0.00510368	0.0565233	0.00558618	0.0546365	0.000694449	0.126425	0.00368027	0.971278	0.00451223	-0.509911	0.0121217	-0.522428	0.00519456	-0.0155714	0.0041491	0.0979891	0.00609922	0.00204932	0.000105247	-0.413241	0.00564296
5	-0.0739648	0.0060797	-0.12468	0.00779829	0.00370695	0.00570387	0.0233843	0.00565659	-0.0659426	0.00615989	0.24114	0.00592164	0.093101	0.000778148	0.110609	0.00346494	0.741724	0.00375587	-0.465381	0.00942126	-0.465824	0.00669607	0.0338103	0.00718992	0.126923	0.00715074	0.00846777	0.000102388	-0.372193	0.00660254
6	-0.0654645	0.00590792	-0.243885	0.0064265	0.0186602	0.00504225	-0.0286769	0.00578653	-0.0515574	0.00357882	0.143517	0.00583215	0.133844	0.000928948	0.0389774	0.00295382	0.48629	0.00361817	-0.365291	0.00496761	-0.363203	0.00626251	0.135804	0.00659824	0.158742	0.00514716	0.00108109	2.95775e-05	-0.186306	0.00775698
7	-0.112345	0.00469031	-0.196149	0.00617823	-0.0616454	0.00535465	0.0158048	0.00630745	-0.0634547	0.00334343	0.0865309	0.0045573	0.146328	0.00164306	0.0174051	0.00546154	0.312221	0.00475557	-0.291805	0.00308628	-0.283635	0.00534515	0.11383	0.00761027	0.195713	0.00500933	0.000913845	0.000191694	-0.163977	0.00562615
8	-0.0430095	0.00434021	-0.120506	0.00635793	-0.0378774	0.00582651	-0.0119635	0.00581633	-0.0512302	0.00293061	0.0404102	0.00622153	0.165815	0.0017538	0.0424908	0.00498793	0.168229	0.00433029	-0.261792	0.00317902	-0.155915	0.004857	0.0880197	0.00996338	0.26896	0.00580969	0.00422866	0.000219614	-0.243115	0.00742568
9	-0.0503211	0.00305191	0.00918491	0.00470203	-0.0435741	0.00740781	0.0143247	0.00866486	-0.0511163	0.00278573	0.0668862	0.00891907	0.153844	0.00146559	0.029927	0.0106925	0.188687	0.00724728	-0.227742	0.00660412	-0.0961763	0.00360447	0.0421643	0.0163943	0.368113	0.00661825	0.000234301	3.76397e-05	-0.427803	0.0072043
	New Jersey
1	-0.126695	0.00389308	-0.05051	0.00495895	0.0444909	0.00417417	-0.110607	0.00515456	0.0210658	0.00560372	0.0310976	0.00392672	0.0456274	0.000481121	0.219504	0.00402404	0.865826	0.00410774	-0.447842	0.00263101	-0.466509	0.00175294	0.135766	0.00412615	0.138161	0.00313301	0.00228635	0.000298264	-0.291844	0.00432654
2	-0.156135	0.00537855	-0.0581448	0.00730896	0.0542529	0.00575864	-0.1563	0.00730789	0.0555547	0.00785343	0.0165454	0.00560461	0.0409498	0.000708189	0.260154	0.00594053	0.965479	0.00532768	-0.479971	0.0033408	-0.483731	0.00235355	0.187779	0.00593989	0.159716	0.00442834	0.00179056	0.000425812	-0.290884	0.00649502
3	-0.100319	0.00464965	-0.0294094	0.00508803	0.0214368	0.00612145	-0.0805138	0.00378803	0.0195985	0.00640664	0.0660972	0.00407999	0.0570651	0.000444375	0.230774	0.00297786	1.00518	0.00380249	-0.505769	0.00330776	-0.537116	0.00318349	0.159106	0.00532771	0.189419	0.00459037	0.00135332	3.87503e-05	-0.280823	0.00428033
4	-0.167901	0.00421288	-0.0824414	0.003782	0.00628525	0.00370406	0.00282091	0.0056929	-0.0601705	0.00475852	0.114624	0.00302647	0.0611972	0.000466853	0.181454	0.00330264	0.901668	0.00363467	-0.449097	0.00530697	-0.608469	0.00372407	0.163284	0.00962606	0.197337	0.00432139	0.00113991	2.74705e-05	-0.231457	0.00549814
5	-0.099165	0.00532614	-0.0719746	0.00602862	-0.0603478	0.00587851	0.00809099	0.0064756	-0.0348003	0.00530164	0.127656	0.00460881	0.0930187	0.000499213	0.159989	0.00421891	0.675559	0.00426465	-0.453421	0.00577919	-0.578407	0.00480169	0.129043	0.00509032	0.0976471	0.0027944	0.00108468	7.80699e-05	-0.113975	0.00581889
6	-0.0806189	0.00561568	-0.0644592	0.00521888	-0.21231	0.00414453	0.0816238	0.00561125	0.0407352	0.00523408	0.0713641	0.0038851	0.154831	0.000664692	0.0939193	0.00372425	0.434927	0.00407678	-0.335764	0.0052132	-0.394492	0.00563734	0.162361	0.00357862	0.0694608	0.00458909	0.00144818	2.10448e-05	-0.0601583	0.00623496
7	-0.137284	0.00378591	-0.0775371	0.00474362	-0.209796	0.00520535	0.0250286	0.00435863	0.058292	0.00807973	0.0427092	0.005261	0.161997	0.00121589	0.0624551	0.0044664	0.262933	0.00489854	-0.234707	0.00519575	-0.273247	0.00545675	0.0551067	0.00552653	0.0686032	0.00494026	0.000214105	7.19472e-05	-0.112036	0.00459706
8	-0.189679	0.00410863	0.0995723	0.00555806	-0.126255	0.00505201	0.0985058	0.00599694	-0.00330372	0.00448708	0.06149	0.00581189	0.193413	0.0010802	0.0363072	0.00376363	0.128917	0.00540879	-0.196256	0.00703913	-0.231329	0.0129272	0.115173	0.00522209	0.264287	0.0072296	0.00101967	6.92961e-05	-0.0113574	0.00596723
9	-0.139965	0.0027889	0.18326	0.00454098	-0.0545104	0.0051573	0.100348	0.00531474	-0.0908376	0.00575023	0.0392504	0.0050902	0.166687	0.00107364	0.0479267	0.00409124	0.0951128	0.00397375	-0.0808256	0.00646632	-0.186122	0.00730123	0.163786	0.00400155	0.305767	0.007486	0.000469618	2.75753e-05	-0.186605	0.00685367
	Greater Georgia
1	-0.0367195	0.00513625	-0.01991	0.00546848	0.0139322	0.00534014	-0.0463459	0.00399965	-0.0374822	0.00297843	0.122877	0.00458457	0.0394407	0.000691306	0.145194	0.00392617	0.745178	0.0044258	-0.521482	0.0034206	-0.553557	0.00287995	0.0807432	0.00460724	0.0298676	0.00425263	0.00325501	0.000169935	-0.380805	0.004325
2	-0.0188399	0.00741093	-0.0109167	0.0077355	0.00759613	0.00743152	-0.0611558	0.00561662	-0.0315763	0.00333141	0.156936	0.00651096	0.0310456	0.00105178	0.14916	0.00525594	0.785488	0.00626099	-0.595286	0.00481802	-0.619186	0.00432151	0.106186	0.00684071	-0.00544257	0.00639974	0.00325291	0.000230466	-0.427004	0.00614889
3	-0.194197	0.00954969	0.0492113	0.00951247	0.0470686	0.00724133	-0.0984385	0.00719129	-0.00397846	0.00291003	0.073442	0.00421722	0.0514386	0.00086116	0.0752896	0.00660999	0.941867	0.00545894	-0.593612	0.00821423	-0.706501	0.0052533	0.108851	0.0109481	0.0242935	0.00518822	0.00141935	0.000121783	-0.277273	0.00571859
4	-0.136636	0.00492917	0.0258511	0.00643776	0.00446144	0.00568444	0.0306703	0.0056046	-0.00578813	0.00314382	0.0287623	0.00421029	0.0583381	0.000721516	0.0282042	0.00378789	0.846155	0.0046308	-0.552434	0.00390529	-0.6917	0.00622039	0.173803	0.00603499	0.145313	0.00490558	0.00229012	0.000663989	-0.170334	0.00672804
5	-0.164964	0.00441456	-0.0256766	0.00483429	-0.0750191	0.00473794	0.0100435	0.00524561	-0.0137953	0.00450543	0.0660832	0.00536716	0.0988096	0.000548356	0.0880464	0.00291873	0.665519	0.00329009	-0.531443	0.00380556	-0.586922	0.00558922	0.118276	0.0107053	0.181499	0.00482847	0.000606964	0.000204083	-0.0348859	0.00633967
6	-0.0727221	0.00458442	-0.0103285	0.00612314	-0.212184	0.00545837	-0.0597405	0.00506741	0.0125566	0.00321791	0.076863	0.00534724	0.141021	0.000671978	0.0901639	0.00368684	0.399555	0.00399376	-0.49658	0.00417766	-0.465957	0.00444221	0.0965159	0.00499085	0.194437	0.00601436	0.000690065	2.0819e-05	-0.118007	0.00598356
7	-0.175074	0.00541101	0.057414	0.00728108	-0.224727	0.0069141	-0.172888	0.00651251	0.0374792	0.00366498	0.104402	0.00545754	0.172043	0.000890539	0.0966646	0.00335984	0.235512	0.0046469	-0.382345	0.00606189	-0.402338	0.00382145	0.111613	0.0036055	0.127097	0.00669663	0.00198862	0.00012923	-0.124437	0.00601812
8	-0.157284	0.00564932	0.0320012	0.00791648	-0.24114	0.00503784	-0.0873529	0.00561359	0.0209714	0.00422244	0.0251359	0.00411439	0.192412	0.00109137	0.0911094	0.00496479	0.121966	0.00543667	-0.353028	0.00540892	-0.353046	0.00573416	0.129686	0.00265006	0.267252	0.00667705	0.00250557	0.000105992	-0.17193	0.00647247
9	-0.0897014	0.0041288	0.0272169	0.00467794	-0.212203	0.00476437	-0.183935	0.00629126	0.0358515	0.00524468	-0.0220939	0.00572056	0.171354	0.00113896	0.0410445	0.00694098	0.0979833	0.00507942	-0.326769	0.00949784	-0.296285	0.00505193	0.146441	0.00258863	0.258519	0.0126037	0.00655573	0.000288383	-0.237319	0.00469855

## Sheet: Table S3 Separate estimation
	Separate estimation
	Marital status (married)	Marital status (others)	Marital status (others)	Race (white)	Race (white)	Race (black)	Race (black)	Race (others)	Race (others)	Gender (male)	Gender (male)	Age	Age	Tumor behavior (uncertain)	Tumor behavior (uncertain)	Tumor behavior (malignant)	Tumor behavior (malignant)	Tumor grade (grade I)	Tumor grade (grade I)	Tumor grade (grade II)	Tumor grade (grade II)	Tumor grade (grade III)	Tumor grade (grade III)	Tumor grade (grade IV)	Tumor grade (grade IV)	Tumor size	Tumor size	Surgery (yes)	Surgery (yes)	Marital status (married)
	est	sd	est	sd	est	sd	est	sd	est	sd	est	sd	est	sd	est	sd	est	sd	est	sd	est	sd	est	sd	est	sd	est	sd	est	sd
Time	San Francisco-Oakland
1	-0.321601	0.0106618	-0.256566	0.0137293	0.140247	0.0144379	0.255365	0.0154366	-0.0921256	0.0224685	0.138903	0.00714715	0.023537	0.000835598	0.530209	0.0413901	1.2489	0.0606616	-0.24021	0.0818319	-0.398627	0.0189852	-0.0162746	0.00992639	-0.0352059	0.00933743	0.000595389	0.000202457	-0.463621	0.00652146
2	0.0404025	0.0104484	0.226273	0.011938	-0.0108285	0.0105343	0.0679498	0.0115422	-0.214831	0.010684	-0.00120332	0.00678257	0.0314375	0.000310816	-0.0435741	0.0433732	1.44237	0.0147431	-1.17151	0.0290284	-0.774172	0.00996827	0.0374994	0.0129723	0.0112411	0.00971773	0.000332671	4.47813e-05	-0.4209	0.00641274
3	-0.0887814	0.00857958	-0.035783	0.00992559	0.0592192	0.0116165	-0.122821	0.0142288	-0.256396	0.0107339	0.152742	0.00422491	0.0291792	0.000243012	0.276865	0.0303548	1.39224	0.0206232	-1.05658	0.0175028	-0.951154	0.0137952	0.0150077	0.00871751	-0.0064302	0.00538098	0.00603316	0.000101344	-0.470447	0.00682177
4	-0.0711614	0.00722007	-0.0309938	0.00934765	0.0254157	0.00780128	0.219832	0.0158865	-0.165838	0.00780435	0.0822354	0.00518091	0.0454546	0.000255628	-0.216081	0.0190407	0.74714	0.0143949	-0.653379	0.0255927	-0.459739	0.00846035	0.138154	0.0125036	0.0430912	0.00572785	0.00345343	6.45658e-05	-0.295984	0.00669942
5	-0.183342	0.00529044	0.114267	0.00944815	0.139731	0.009419	0.20555	0.0113172	0.0245317	0.0100124	0.133139	0.00470465	0.0705455	0.00037163	0.311351	0.0127496	0.802585	0.0088039	-0.527965	0.0098418	-0.234785	0.00678789	-0.144184	0.0258119	0.190888	0.00573517	0.000690168	3.53416e-05	-0.267161	0.00761618
6	-0.0997195	0.00616983	-0.0758185	0.0106235	0.0493966	0.00933604	-0.000785604	0.0110688	0.037351	0.00855931	0.206794	0.00587494	0.0954613	0.000941311	0.13904	0.00968585	0.461381	0.015871	-0.184363	0.00756175	-0.385754	0.00762531	0.0823546	0.0296403	0.0504553	0.00686318	0.000162597	0.000806865	-0.280402	0.0115242
7	-0.218369	0.0067017	-0.0551324	0.0127798	-0.210836	0.0104515	-0.370591	0.0119034	-0.132372	0.0108395	0.101553	0.00589888	0.0892558	0.000684867	-0.0311559	0.0108039	0.118469	0.00927653	-0.424284	0.00834992	-0.315795	0.00826673	-0.29208	0.0138129	0.0490321	0.00785876	0.00170661	3.94969e-05	-0.254985	0.00823748
8	0.311165	0.0072632	0.115789	0.00912844	-0.160121	0.00623296	-0.35943	0.0164748	-0.24757	0.0118048	0.0736712	0.00960009	0.101118	0.00127127	0.0190593	0.0169293	0.12081	0.0175834	-0.290774	0.0141174	-0.308491	0.0124979	0.274626	0.0115994	0.111561	0.0136537	0.0015595	0.000845879	-0.357015	0.012131
9	-0.0404749	0.0838217	-2.18548	7.28052	-0.00955402	0.0174131	0.00656987	0.0282855	0.346953	0.0260542	-0.0142974	0.0135359	0.156383	0.00339472	-0.0269059	0.0254702	0.287373	0.028085	-0.0377055	0.0144346	-0.287851	0.0272029	1.31046	0.0638383	0.0607797	0.0406607	-0.000257866	0.000193425	-0.503428	0.0154656
	Connecticut
1	0.0299069	0.00895054	0.0367672	0.0109829	-0.19355	0.0195379	-0.151	0.0225657	-0.444692	0.0315341	0.0286722	0.00601651	0.0187167	0.00049883	-3.02643	0.899864	-2.67507	0.890916	-0.845492	0.0504603	-0.331038	0.0165306	-0.153178	0.0133276	0.190433	0.00874173	0.00417587	0.000221488	-0.274342	0.00533806
2	-0.0958661	0.00713361	0.0298247	0.00738858	0.0493774	0.0176555	-0.630934	0.0191764	0.395797	0.0547413	-0.0101262	0.00396991	0.029466	0.000302359	0.961369	0.033229	1.38073	0.0130936	-0.582547	0.01625	-1.07857	0.0119638	0.0670018	0.00735308	-0.00575111	0.00800104	0.00472352	0.000158863	-0.222465	0.0069078
3	-0.15783	0.00878794	-0.00463433	0.00951069	-0.23296	0.00991609	-0.330202	0.0206998	-0.0411736	0.0593827	0.169663	0.00571286	0.0312956	0.000308247	0.208695	0.0454984	1.31894	0.0332106	-0.698255	0.0150451	-0.555036	0.00922382	0.0739958	0.0128917	0.0274186	0.00676084	0.00574293	0.000156563	-0.347458	0.00663367
4	-0.236396	0.0120115	-0.311266	0.0134315	-0.317605	0.0125498	-0.259687	0.0210391	-0.0988572	0.0395047	0.00685915	0.00655234	0.0506623	0.000324731	-0.0653942	0.0159563	0.761395	0.00598085	-0.69612	0.0204799	-0.358316	0.00744779	0.0509837	0.00786728	0.143715	0.00600074	0.00482936	0.000102078	-0.128822	0.00642461
5	-0.151111	0.00578696	0.0329644	0.00823787	-0.0858359	0.0147383	0.172952	0.0164492	0.195697	0.0203128	0.104517	0.00650875	0.0727296	0.000317556	-0.088208	0.0143964	0.60705	0.00657316	-0.678448	0.0106224	-0.43522	0.00729907	0.490791	0.0133145	0.120215	0.00723067	0.00120299	2.45713e-05	-0.2221	0.0068852
6	0.0795814	0.00855785	0.135641	0.0114966	-0.123141	0.0109098	0.109508	0.0184915	-0.256909	0.011176	0.00953944	0.00522371	0.0861022	0.000632832	0.177852	0.0122651	0.404098	0.013577	-0.266781	0.00749478	-0.264423	0.00889218	0.32896	0.0151455	0.414515	0.00768957	0.00330201	0.000144932	-0.0825868	0.00752993
7	0.0500018	0.00868064	-0.0339174	0.0274148	-0.194666	0.00907476	0.242583	0.0203104	0.512905	0.0216753	-0.0182288	0.00934267	0.0855135	0.0010664	-0.0247778	0.0157091	0.186681	0.0122892	-0.0988911	0.0127888	0.0440807	0.010086	0.519326	0.0278826	0.25984	0.0191669	0.00061988	2.82459e-05	-0.169335	0.0117937
8	0.581264	0.0158104	-0.0467575	0.00497842	-0.0891263	0.00975093	0.0372439	0.0174707	0.0448176	0.0251997	0.0284763	0.00650515	0.120578	0.000896667	0.180926	0.00711469	0.0699352	0.0055945	-0.151392	0.00745299	-0.205449	0.0168551	-0.0510338	0.0289075	0.352472	0.00971026	0.00287882	0.00017959	-0.0855483	0.00717778
9	-0.527873	0.0572183	0.0119706	0.00672722	0.0426983	0.0111754	0.0705712	0.0171139	0.0013284	0.0603217	0.0281609	0.0105857	0.135441	0.00184283	0.00705983	0.0328387	-0.139557	0.0294677	-0.142721	0.0160036	-0.475477	0.0360845	-0.54611	0.0406359	-0.10747	0.0216938	0.00881406	0.000322133	-0.428946	0.0186883
	Detroit
1	-0.0723753	0.0232615	-0.01014	0.0231806	0.11322	0.043048	-0.00837246	0.0446496	0.849566	0.0714681	0.170575	0.00613427	0.0181265	0.00037265	1.9743	0.0862696	1.23515	0.036651	0.0985842	0.0562625	-0.666954	0.0132368	0.193782	0.00637496	0.13812	0.00759942	0.00539289	0.000233957	-0.231727	0.00734038
2	0.106092	0.00972229	0.108918	0.00977746	0.236748	0.00977916	0.0928139	0.0116655	0.482174	0.0191065	0.0842686	0.00492384	0.0306084	0.000318008	1.08339	0.028176	1.37337	0.0133508	-0.409965	0.0200365	-0.383798	0.00973295	0.224375	0.00522824	0.149487	0.0065002	0.00316379	0.000140973	-0.367838	0.00578318
3	-0.0905984	0.0108977	-0.0290808	0.0135864	0.279475	0.0191609	0.369501	0.0226343	0.224834	0.0344616	0.110997	0.00512602	0.0305743	0.000279837	0.303461	0.0236138	1.04212	0.0148199	-0.617627	0.022531	-0.764256	0.00906633	0.247254	0.00792695	0.102601	0.00552687	0.00121382	4.3143e-05	-0.225723	0.00821155
4	-0.142807	0.0089501	-0.0738912	0.0100999	0.383643	0.0405444	0.600558	0.0413961	0.181142	0.0398723	0.178202	0.00562833	0.0503831	0.000342105	0.577252	0.0191327	1.27302	0.00912562	-0.860013	0.0167299	-0.543929	0.00910322	0.205482	0.0204803	0.19964	0.00666592	-1.9312e-05	2.22331e-05	-0.365697	0.0076642
5	-0.038136	0.00751972	-0.159395	0.00989239	0.234558	0.0142554	0.164409	0.0154552	-0.0695837	0.0272067	0.0941671	0.00459056	0.0619979	0.000402658	0.141969	0.00626424	0.832694	0.00669096	-0.722184	0.0128168	-0.447122	0.00698617	0.135123	0.0120988	0.0466954	0.00778467	0.00427948	0.000117027	-0.233964	0.00828215
6	-0.0683385	0.00696631	-0.104127	0.00784145	0.0159117	0.0165646	0.0123223	0.0171465	-0.276301	0.0229575	0.051085	0.00584018	0.0663316	0.000466384	-0.132575	0.0290438	0.431582	0.00829919	-0.534534	0.00895147	-0.314487	0.00779509	0.0813044	0.0136452	0.0506803	0.00639114	0.00171052	2.78421e-05	-0.248904	0.00639129
7	-0.0813453	0.00746537	0.0964621	0.0140861	0.101725	0.019467	0.221181	0.0219097	0.161208	0.0207654	0.0945957	0.00535112	0.0667383	0.000688589	0.0195107	0.0132581	0.0886944	0.0125031	-0.395253	0.0161334	-0.343882	0.00719935	0.143181	0.0176586	0.369551	0.0100389	0.000796221	4.31601e-05	-0.444181	0.0081057
8	-0.286635	0.023428	-0.152226	0.0137374	0.552509	0.0473647	0.591918	0.0474079	0.446135	0.063691	-0.0183746	0.00893249	0.104963	0.0011455	0.0402836	0.0250556	-0.0617988	0.0177977	-0.430615	0.0185126	-0.237154	0.0112013	0.236299	0.0289429	0.302578	0.0143663	0.000366582	1.9638e-05	-0.347091	0.0135423
9	0.0944158	0.0580437	0.904391	0.0330319	-0.669472	0.0114017	-0.498758	0.0144897	-0.224862	0.0309145	0.0887512	0.0093233	0.131567	0.00155781	-0.247151	0.0153231	-0.0899868	0.0134238	-0.0585886	0.00983574	-0.478478	0.0106553	0.280488	0.0356174	0.281867	0.0141498	0.00148118	0.000178729	-0.265868	0.0157553
	Hawaii
1	2.31568	3.74553	2.62988	3.74451	0.409616	0.0290856	0.0114895	-0.00279436	-0.237915	0.0307613	0.280566	0.015318	0.0739324	0.000963153	0.645176	0.0748722	1.8169	0.0197382	-0.833864	0.103463	0.0643755	0.0289821	0.0556407	0.0253472	0.0170293	0.0161317	0.00392223	0.000298979	-0.286057	0.0145109
2	-0.384995	0.0749509	-0.508679	0.095354	-0.0991527	0.0815878	0.0114256	-0.000977963	-0.372888	0.102997	0.202405	0.0460815	0.0592303	0.0101367	0.433033	0.0789536	1.10612	0.17964	-1.30964	0.409745	-0.164115	0.0519778	0.289037	0.0645498	0.196251	0.0473944	0.0106112	0.00178343	-0.445376	0.0789289
3	-0.5272	0.0241298	-0.451237	0.0431911	-0.54029	0.0456965	-0.984438	2.87019	-0.971355	0.0462857	0.014028	0.0219596	0.0534352	0.00135941	0.278677	0.0521023	1.48093	0.0260416	-1.41618	0.0926665	-0.348737	0.047227	0.1853	0.0371093	0.238625	0.0331276	0.0016136	0.000623628	-0.478918	0.0219109
4	-0.398908	0.0244411	-0.13508	0.0226714	-0.118314	0.0331289	-0.517414	0.119313	-0.132082	0.0312775	0.170569	0.00820701	0.0679015	0.000542481	0.640092	0.0245989	1.5562	0.0154732	-1.45973	0.0762297	-0.493385	0.0106302	0.676682	0.0289708	0.321104	0.0117314	0.000239265	4.65474e-05	-0.297872	0.0144468
5	-0.0821998	0.0317562	0.0216773	0.0303295	0.783578	0.0549666	0.604843	0.0645334	0.682625	0.057783	0.111785	0.0162448	0.0667274	0.000822352	-0.0861263	0.0227635	0.864209	0.0263939	-0.236084	0.0254422	-0.571089	0.0281876	-0.108136	0.0355479	0.11765	0.0269118	0.00970115	0.000440518	-0.402365	0.0151112
6	-0.00379063	0.0193727	-0.0307771	0.0261559	0.0514873	0.0181591	-0.33075	0.0361502	-0.0258849	0.0140722	0.0401202	0.0178558	0.0888403	0.00132848	-0.170043	0.0295983	0.372857	0.0359276	-0.617266	0.0284659	-0.0915169	0.0350947	0.269061	0.0405671	0.121907	0.021363	0.00671444	0.000305038	-0.657068	0.0239353
7	0.00774044	0.0213013	-0.331459	0.03773	-0.315457	0.0223641	-0.869541	0.0541216	-0.615949	0.0179593	0.102425	0.0133074	0.135268	0.00189247	0.423397	0.0264097	0.839503	0.034077	-0.893736	0.0338155	-0.382174	0.0299655	0.50566	0.055592	-0.0392133	0.028255	0.00245966	0.000502939	-0.635069	0.0252663
8	0.0147003	0.0204362	0.185473	0.0286902	0.170782	0.0406904	0.924602	0.0468033	0.240057	0.039316	0.00174478	0.0170684	0.101606	0.00231986	0.407243	0.0330385	0.481072	0.0307225	-0.217039	0.022049	-0.436499	0.0570587	0.33898	0.0329283	0.202398	0.00980076	0.00621609	0.000400332	-0.448958	0.028637
9	1.5796	0.0417617	0.0132154	0.00243566	1.03505	0.0694267	2.83164	0.123868	1.08758	0.0620843	0.20629	0.0179826	0.0664969	0.00349911	0.21035	0.0323755	-0.21719	0.0184346	-0.949692	0.0130972	-0.0865483	0.019282	0.0808858	0.0390044	0.930812	0.0470265	-0.00232391	0.000385952	-0.198165	0.0153419
	Iowa
1	-0.282079	0.142174	-0.208259	0.143037	14.503	1.19596	-3.99205	0.831982	-2.44983	2.31869	-0.0970426	0.0586375	0.341798	0.00473159	0.803684	0.0931482	1.11589	0.0922391	-16.6413	1.261	-13.3622	2.10877	0.787671	0.120939	0.484451	0.0892458	0.00933253	0.00144769	-0.963391	0.0561492
2	-0.238568	0.0409459	-0.0389828	0.0478066	0.749182	0.0364535	0.220902	0.0447076	-10.8284	0.195812	0.199902	0.0156487	0.227908	0.0020116	1.27228	0.0554325	1.23101	0.0606671	-0.457132	0.0249624	-1.19455	0.029492	-0.546491	0.0793512	0.167818	0.0239415	0.0017632	8.54076e-05	-0.698223	0.0165393
3	-0.101491	0.0236169	0.16567	0.0226254	11.5091	0.0394203	11.473	0.0451731	11.9921	0.0820828	0.154273	0.0141372	0.208875	0.00130942	0.98025	0.0332765	1.36847	0.019805	-0.815129	0.0261535	-0.0843765	0.0225277	0.0142158	0.0220029	0.35706	0.0176677	0.00274153	0.000318439	-0.552498	0.0150279
4	-0.0208375	0.0244925	0.174483	0.0232033	-0.746226	0.0301138	0.372999	0.0669135	-0.413279	0.0327769	0.169341	0.00843012	0.192291	0.000618237	-0.295613	0.02924	0.339734	0.0210451	-1.44223	0.0108206	-1.13101	0.0275037	-0.686955	0.0282813	0.110757	0.00717128	0.00200612	9.42508e-05	-0.405309	0.008934
5	-0.0569278	0.0282273	0.382119	0.0250156	0.0134429	0.134261	-0.402992	0.135427	0.279771	0.136116	0.245029	0.011809	0.224074	0.000928097	0.908527	0.0227469	0.631205	0.0184794	-0.00342706	0.0740915	-0.611009	0.0170356	-0.41968	0.0107375	0.528022	0.0103701	0.00288206	0.000160217	-0.657793	0.0106699
6	-0.0387809	0.0184298	-0.0175656	0.0353473	-0.560243	0.273412	-0.0586669	0.270381	-1.01395	0.281201	0.0888921	0.0130326	0.262293	0.00197452	-0.0393799	0.0296477	0.183625	0.0173089	0.516632	0.066395	-0.673978	0.0266017	-1.6606	0.0190816	0.428991	0.0164963	-0.00285866	0.000221489	-0.372686	0.0088242
7	-0.42967	0.0121826	-0.15031	0.0379797	-0.506509	0.0911446	-0.425318	0.0796888	-0.468183	0.0919125	-0.214817	0.0176949	0.279846	0.000982043	0.321314	0.0377615	0.197036	0.0337961	-0.204968	0.0876888	0.0274876	0.034343	-0.798801	0.0554022	0.380269	0.0159505	0.00199428	4.52003e-05	-0.0872871	0.0178008
8	-0.219729	0.0285096	0.318733	0.0385259	-0.480499	0.0305631	-0.487979	0.0299327	-0.532126	0.0426774	-0.132603	0.0161092	0.345208	0.0029441	-0.209714	0.0217659	-0.193678	0.0256987	0.0967445	0.0293822	-0.481846	0.0292486	-0.0734562	0.02439	0.43867	0.0262618	0.00192962	0.000545971	0.0375959	0.0316513
9	-0.279332	1.18158	0.00688961	0.00186551	-0.440438	0.217299	0.355581	0.313596	-0.661473	0.231772	-0.19051	0.0531433	0.274596	0.0663965	-0.392544	0.0241521	-0.24605	0.0500065	-0.393019	0.0506283	-0.0611252	0.0675937	-0.472026	0.186721	0.16726	0.0695113	0.00749863	0.00176353	0.177369	0.0646897
	New Mexico
1	-0.332871	0.0296342	-0.336761	0.0338584	0.169119	0.0146717	-0.157814	0.0375379	0.806179	0.0580211	-0.241106	0.0120813	0.0311747	0.00107548	1.02315	0.067898	1.56121	0.0414093	-0.391077	0.0165503	-0.207909	0.0908322	0.217827	0.0220857	0.239184	0.0153356	-0.00763352	0.000326847	-0.409266	0.0165226
2	-0.0993678	0.0175426	-0.211828	0.0188437	0.102089	0.0142873	0.939652	0.0721365	-0.390321	0.0463439	0.0680162	0.0102992	0.0336404	0.000478027	0.861376	0.0287417	1.15707	0.0168848	-0.343299	0.0253797	-0.573807	0.00971078	-0.0341546	0.0117093	0.251328	0.0103982	0.00491087	0.000270196	-0.523582	0.0109369
3	-0.38906	0.016101	-0.451287	0.0168495	0.143151	0.00900803	0.0959499	0.0245963	-0.612736	0.0320743	0.203675	0.00751016	0.0443269	0.000405763	0.228549	0.0178122	1.1948	0.0166365	-0.461269	0.0357106	-0.600081	0.0256972	0.224999	0.00846722	0.0127853	0.00928493	0.00213536	0.000164392	-0.174629	0.010026
4	-0.00355477	0.0126648	0.134789	0.0114025	-0.0773758	0.0138358	0.194398	0.0569419	0.0136978	0.0199158	0.226369	0.0107479	0.0455485	0.00052392	0.175948	0.0179869	0.934077	0.0115469	-0.626134	0.0220092	-0.773027	0.0151338	0.272054	0.0143398	0.291341	0.0101421	0.00105267	3.7596e-05	-0.286348	0.0132481
5	-0.239419	0.0115441	-0.18527	0.0113402	0.100912	0.00756857	1.16567	0.0306254	-0.12414	0.00633674	0.106912	0.00823168	0.0669769	0.000636385	-0.0875678	0.0145231	0.493515	0.0119933	-0.698655	0.00784162	-0.348538	0.0140642	0.0620488	0.0210168	0.174741	0.0107687	0.00161627	0.000129156	0.0368017	0.00845737
6	-0.0462074	0.00992234	0.266009	0.0172427	0.0140533	0.0108616	0.357868	0.236804	0.218382	0.0149976	0.195855	0.0105115	0.0664911	0.000731916	0.304606	0.0261189	0.543676	0.0259368	-0.516805	0.018424	-0.384093	0.0129217	0.170501	0.0140066	-0.0559779	0.0186347	0.00168701	3.41077e-05	-0.374728	0.0121358
7	0.057004	0.015098	-0.124809	0.02836	-0.208973	0.0110292	-0.498745	0.0277473	-0.310371	0.021636	-0.0441255	0.0102962	0.0661036	0.000705379	0.322354	0.0217719	0.337731	0.0173806	-0.229272	0.00966373	-0.0663599	0.0159046	0.0162228	0.0303158	0.346258	0.0215717	0.000359548	2.48948e-05	-0.191267	0.0157728
8	-0.186957	0.0209083	0.129332	0.0151864	-0.0420298	0.0124198	-0.347891	0.0216295	0.210386	0.0299169	0.0651703	0.0106722	0.0740569	0.00158701	-0.201401	0.0128173	0.0282405	0.017258	-0.157893	0.0231296	-0.545947	0.0194365	0.595869	0.0432679	0.272624	0.0158642	0.00501422	0.000450611	-0.491878	0.020087
9	-0.0071425	-0.00847713	-0.18245	0.022568	-0.103863	0.0216993	-0.566825	0.0394483	-0.392445	0.0223404	-0.387231	0.0237405	0.116105	0.00123854	0.605849	0.0286129	0.316751	0.0185629	-0.0552073	0.0175243	-0.497273	0.0136257	0.310903	0.0460834	0.638276	0.0181346	-0.000270413	3.27462e-05	-0.30491	0.0336205
	Seattle-Puget Sound
1	-0.69174	0.0512198	-0.712254	0.0584474	0.00535268	0.177424	-16.6994	0.217743	0.358993	0.202487	0.290385	0.0336176	0.222922	0.00289324	0.212601	0.102758	0.296965	0.0736744	-16.5772	0.135744	-16.6908	0.0689692	-16.5358	0.060711	-0.140328	0.0481476	0.0174853	0.000660263	-0.240288	0.0344657
2	0.504997	0.0291984	0.50233	0.0287426	0.754527	0.0256126	0.870031	0.0935564	0.68451	0.0281968	0.0808693	0.0144497	0.189341	0.00127087	0.321853	0.0232981	1.4061	0.0229109	-14.739	0.168556	-1.12559	0.0551584	-0.8038	0.0281363	-0.198122	0.0140008	0.00919749	0.000278722	-0.210167	0.0107531
3	-0.117084	0.0221622	-0.116037	0.0226671	0.229879	0.0202836	0.209889	0.044142	-0.016467	0.0253777	0.0141365	0.00852832	0.156256	0.000561468	0.0647598	0.0191899	0.849394	0.0161904	-13.4056	0.0283414	-1.20917	0.0198576	-0.731999	0.0183033	0.0288994	0.0129663	0.0129158	0.000254341	-0.208223	0.0120168
4	-0.079465	0.00951425	0.115573	0.0115401	-0.0111273	0.0327186	0.280799	0.0502074	-0.0701837	0.0438843	0.0565708	0.00840829	0.150278	0.000478622	0.0272184	0.0106027	1.2832	0.014657	-2.08998	0.0199621	-1.93363	0.0495056	-1.58037	0.0118301	-0.378647	0.0108557	0.00154549	0.000427366	-0.423657	0.00932986
5	-0.07586	0.0110496	0.067331	0.0115312	-0.128989	0.0276453	-0.296851	0.0482082	-0.291797	0.0314507	0.0643243	0.00774133	0.184092	0.000675681	-0.0575883	0.0118603	0.906426	0.0103657	-1.7514	0.013936	-1.5897	0.00741311	-1.01045	0.00749043	-0.334998	0.00829289	0.00203396	5.81563e-05	-0.163806	0.00883565
6	-0.147019	0.00799025	-0.133169	0.0129884	0.0873975	0.0127947	0.40719	0.0259085	-0.185995	0.0222689	0.00382566	0.00903379	0.24941	0.000789507	0.154638	0.0140175	0.397708	0.02586	-1.1206	0.0136583	-0.776399	0.0388004	-1.15081	0.0895214	-0.190811	0.0166436	0.00106605	0.000955814	0.0409787	0.0169582
7	0.0387344	0.00965943	-0.0615987	0.0159867	-0.148623	0.0167805	-0.558005	0.0287207	0.0971826	0.0221813	0.0813972	0.00771082	0.237369	0.000870472	0.143561	0.0130932	0.29169	0.0125032	0.529204	0.0464512	-1.03922	0.0216315	0.660842	0.0355492	0.179544	0.0105768	0.000876366	2.60466e-05	0.114428	0.0117023
8	0.0856611	0.00974332	0.00776763	0.0179787	0.170287	0.0150615	0.0210167	0.0215035	0.617776	0.0353101	-0.146139	0.00826856	0.260746	0.00104089	0.327585	0.0251887	0.0227757	0.0173125	-0.992465	0.0461577	-0.485006	0.0176476	-0.668163	0.0172748	0.298075	0.00916984	0.00487914	0.000214995	-0.027052	0.0156802
9	0.317185	0.0832275	0.0939331	0.0376885	-0.0129073	0.0153262	0.0455246	0.0143972	0.186169	0.023681	-0.0565944	0.0102813	0.248648	0.00102383	0.18852	0.0158457	0.263542	0.0151572	-0.432365	0.0255425	-0.749921	0.0137147	-1.21037	0.0356403	0.105321	0.0213898	0.00160949	1.93695e-05	-0.329849	0.0102589
	Utah
1	0.57807	0.0315255	0.429403	0.0380774	-0.189925	0.0456708	-0.01554	0.00449075	2.35817	0.285155	-0.0351054	0.0326305	0.115939	0.00259969	2.02013	0.0631064	3.04984	0.0420134	-0.965891	0.0320574	-0.532629	0.08146	-0.0740756	0.0302368	0.0152528	0.0259074	-0.00171204	0.000485097	-0.121882	0.0344257
2	-0.233537	0.0604565	-0.383542	0.0598053	-0.144349	0.0216393	-0.221445	0.0609047	-0.703547	0.0301213	-0.308406	0.0139753	0.0788613	0.000854042	0.916289	0.0735078	1.26014	0.0130313	-0.39203	0.0386514	-0.588204	0.0167826	0.326555	0.0266009	0.345312	0.0162272	0.00517561	0.000270098	-0.361157	0.0109267
3	-0.0343197	0.0230971	0.0617939	0.0274178	-0.174266	0.0160402	-13.0548	0.631288	0.283091	0.0422511	-0.056935	0.00983592	0.0568013	0.000730958	0.339344	0.0293284	1.38455	0.0179135	-2.0448	0.09223	-1.14512	0.0334272	0.105171	0.0385515	0.0719433	0.00774502	0.00960575	0.000172669	-0.538262	0.0109058
4	-0.259668	0.0229161	-0.0994985	0.0221104	0.00957363	0.0155885	-0.587841	0.0352513	-0.0554125	0.0284359	0.0536147	0.00900244	0.0865256	0.000545049	0.352627	0.0115119	1.00092	0.0114868	-0.49631	0.0302077	-0.541554	0.0119186	0.318639	0.0177964	0.24701	0.00958218	0.00128824	0.000199291	-0.149589	0.00973666
5	-0.112627	0.016773	-0.00959973	0.0196821	-0.00514908	0.0111008	0.203447	0.0260181	-0.433461	0.0416077	0.121686	0.007366	0.106888	0.000610724	0.234302	0.0201864	0.823572	0.014237	-0.578477	0.0146546	-0.475305	0.0131477	0.640584	0.0193541	0.243829	0.0117936	0.00103115	8.96415e-05	-0.332632	0.00998153
6	0.182667	0.0125133	0.194362	0.0182841	-0.221553	0.0111732	-0.0149125	0.00732624	-0.19836	0.031372	0.132494	0.00942694	0.12684	0.000997657	7.84837e-05	0.0192532	0.461865	0.00882072	-0.499599	0.0159547	-0.225416	0.0125565	-0.121204	0.0217754	0.0696145	0.0139785	0.00356348	0.000221856	-0.321236	0.0100855
7	-0.130629	0.00914539	-0.466358	0.0243884	-0.228312	0.0138185	-0.0178459	-0.000729634	-0.15943	0.0172711	0.154762	0.00851696	0.180632	0.000854655	0.162016	0.0236927	0.215647	0.0184262	-0.437802	0.014031	-0.431392	0.0121391	0.136155	0.00864575	0.34408	0.00906847	0.000273011	2.1281e-05	-0.527674	0.0121769
8	0.0472128	0.00882953	0.13856	0.0254621	-0.0724031	0.0258536	0.340211	0.0287101	-0.238361	0.0244615	0.0263153	0.0090563	0.140209	0.00141674	-0.668856	0.0169485	-0.38975	0.0194665	-0.26911	0.0115898	-0.328528	0.0155893	0.625951	0.0161054	0.214814	0.010416	0.000668653	0.000134665	-0.381701	0.0113924
9	-0.118885	0.0190047	0.473573	0.0336677	-0.00232115	0.0166797	-0.151974	0.0818508	-0.458982	0.0975603	-0.43714	0.0113403	0.157091	0.00150828	0.331984	0.0164851	0.100879	0.0155933	-0.363432	0.0159161	-0.813066	0.0204264	1.22008	0.0159378	0.619973	0.0128311	0.000287108	0.000226404	-0.474799	0.0128079
	Atlanta
1	-0.0436511	0.0531636	0.055456	0.0504975	-0.0657398	0.0533874	0.0543639	0.0611631	-0.949212	0.0577935	-0.00549489	0.0125537	0.0192743	0.000813047	0.245709	0.0737267	0.944638	0.0270673	-0.672052	0.0150264	-0.492003	0.0178591	-0.143791	0.0125665	0.104731	0.0114596	-0.000331699	0.000321327	-0.412945	0.0104696
2	-0.0577925	0.0166956	-0.0633894	0.013104	0.125478	0.0648841	0.132933	0.0639335	-0.409386	0.0765512	0.141554	0.0077796	0.0315598	0.00042217	0.320163	0.018344	1.28829	0.0136727	-0.583191	0.0466552	-0.472839	0.0243805	0.0984233	0.0119623	0.213246	0.00960164	0.0003774	0.000138219	-0.345528	0.0076794
3	-0.374527	0.0247403	-0.180167	0.0271847	-0.0289333	0.0112318	-0.219549	0.0148787	-0.5491	0.0283052	0.00016437	0.00844211	0.0277389	0.00038496	0.459096	0.065018	1.11943	0.021234	-1.13686	0.0222651	-0.831235	0.0146427	0.121921	0.00900101	0.128686	0.0102875	0.00320256	0.000221248	-0.178875	0.0111344
4	-0.255309	0.0145162	-0.055685	0.0153442	-0.307826	0.0225405	-0.365925	0.0254348	0.162901	0.0269953	0.106015	0.00640234	0.0440404	0.000446483	0.0416068	0.0189318	0.659597	0.0160238	-0.646279	0.0143144	-0.715766	0.00882705	0.136872	0.0144213	0.185728	0.0068858	0.00268661	0.000404839	-0.292742	0.00920217
5	-0.374026	0.0151715	-0.273346	0.0164646	-0.345934	0.0236103	-0.392148	0.0256653	-0.0876612	0.0274194	0.196588	0.00629434	0.064193	0.000786831	-0.066371	0.0113694	0.627634	0.0138268	-0.717007	0.0214186	-0.521681	0.0105918	0.309192	0.0181111	0.14774	0.0103818	0.00213263	0.000254952	-0.236226	0.00599684
6	-0.00783007	0.00939688	-0.0827274	0.0105341	-0.12812	0.0152594	-0.095281	0.0178398	0.101999	0.0212154	0.0986407	0.00973667	0.0829649	0.000806103	-0.105717	0.0160425	0.114654	0.0159115	-0.574933	0.0205758	-0.272057	0.011011	0.163497	0.0193481	0.173759	0.015043	-0.00049717	3.97219e-05	-0.159664	0.0101417
7	-0.0111766	0.0104926	0.120358	0.0211379	-0.413001	0.0149347	-0.170295	0.0173901	0.112433	0.0217651	0.0253947	0.00896692	0.0960095	0.00151233	-0.0881677	0.0188361	0.171207	0.0199357	-0.418909	0.00705754	-0.287253	0.010026	-0.258027	0.00929156	0.353052	0.0122283	0.000639375	2.75202e-05	-0.289443	0.00825292
8	-0.016097	0.0108822	0.284775	0.0167974	-0.392151	0.0120012	-0.371475	0.0134488	-0.234046	0.0219202	0.0657881	0.00845579	0.11801	0.00101285	-0.18562	0.0133349	0.0966528	0.0149762	-0.214798	0.0253554	0.0522234	0.0188819	0.343925	0.0224899	0.383301	0.0175149	0.000948501	3.58615e-05	-0.450161	0.0136466
9	1.14559	3.02495	0.398084	0.0496153	-0.259973	0.0184988	0.0954162	0.0138595	0.0789139	0.0262204	-0.000453453	0.0090124	0.150364	0.00171369	0.0893568	0.0197798	-0.068035	0.0151917	-0.138263	0.0307859	0.0591079	0.0285547	2.30769	0.026433	0.681479	0.025516	0.00244601	0.000268843	-0.247249	0.0151056
	San Jose-Monterey
1	-0.345041	0.0599503	0.110086	0.0660618	-0.0500485	0.0463655	-0.128286	0.0932319	-0.556648	0.0746209	-0.0493983	0.0145259	0.0230606	0.00201315	-2.44155	0.260225	-0.523365	0.243552	-0.00916752	0.00273778	1.35369	0.437229	0.518601	0.0763699	0.185107	0.0316896	0.00103151	0.000397273	-0.451449	0.0277339
2	0.120877	0.0611219	0.281938	0.0560535	0.236872	0.0243977	0.608542	0.0503805	0.275836	0.0315569	0.121915	0.0177941	0.0140627	0.0013881	0.136223	0.0536111	1.32428	0.0190974	-0.00982652	-0.00399794	-0.923307	0.0234606	0.41776	0.0265343	0.0506959	0.0139461	-0.000838232	0.000213464	-0.480608	0.013374
3	-0.182759	0.0143134	0.126984	0.0229198	-0.0255239	0.0202653	-0.294477	0.0273814	-0.17085	0.0239944	0.0564895	0.0133539	0.0237542	0.000735286	-0.511348	0.0663047	0.974935	0.0256495	-1.1989	0.0562044	-1.35387	0.0227369	-0.23191	0.0407194	0.0531474	0.0133906	0.00609777	0.000290768	-0.771207	0.0102666
4	-0.21763	0.0145376	-0.0284274	0.0168046	-0.120608	0.0099919	-0.0949368	0.035741	-0.279481	0.0209874	0.122271	0.00760505	0.0443745	0.00060619	-0.288155	0.0129077	0.783095	0.00984108	-1.38446	0.019838	-0.806896	0.0118406	0.160133	0.0144837	-0.131568	0.00906475	0.00159099	4.98956e-05	-0.58335	0.00984244
5	-0.0202724	0.0092302	0.197545	0.0113149	-0.135267	0.010913	0.0462948	0.0206147	-0.34358	0.012215	0.0401187	0.00761063	0.0877193	0.00084925	0.0481134	0.0448556	0.778117	0.0131018	-1.06989	0.0108269	-0.771708	0.0212015	-0.50233	0.0241084	-0.120144	0.00885171	0.00151624	5.48803e-05	-0.388468	0.0105389
6	-0.140798	0.0141554	-0.00848059	0.0310797	-0.225663	0.0120976	0.591219	0.0608257	0.110606	0.0163284	-0.0930753	0.0126847	0.117107	0.00128841	0.0511108	0.0221948	0.426627	0.0187497	-0.46621	0.0245248	-0.574509	0.0158901	0.289445	0.0142873	-0.110769	0.0175884	0.00999455	0.000172184	-0.596015	0.0150138
7	-0.146308	0.0130995	0.0731412	0.0231375	0.0292697	0.0118928	-0.393138	0.0215412	-0.0361401	0.0159461	0.130996	0.0113621	0.131823	0.00134994	0.0824436	0.0225496	0.386933	0.0242493	-0.184612	0.0152407	-0.472114	0.02121	0.248677	0.0347734	-0.0832981	0.0138869	0.0111776	0.000217411	-0.257654	0.0146473
8	-0.00744424	0.0190799	0.918742	0.0592002	0.133193	0.0206331	0.389778	0.0212526	0.0679629	0.0267521	-0.091651	0.0131909	0.131268	0.00211309	-0.0987976	0.029066	-0.2516	0.0258984	-0.396917	0.0745054	-0.16868	0.0286384	-0.581954	0.0213212	0.184014	0.014756	0.00739671	0.000377865	-0.333437	0.0249821
9	-0.775323	0.0637834	-0.427128	0.0355419	-0.057106	0.0204946	0.808354	0.0265068	-0.0154376	0.0249343	-0.0452182	0.0152308	0.125416	0.00134211	-0.363455	0.0247609	0.0537406	0.0240072	-0.559698	0.029634	-0.169498	0.0254821	0.671544	0.0321319	0.0648796	0.0512196	0.000174113	0.000631334	-0.432627	0.0236713
	Los Angeles
1	-0.0159468	0.0190934	-0.016717	0.017486	-0.0541449	0.019308	0.0842466	0.0354161	-0.32377	0.0371782	0.207023	0.015746	0.0107815	0.00147309	0.393574	0.0491957	0.81505	0.0588413	-0.773518	0.0164844	-0.55899	0.023679	-0.037845	0.0144338	0.0459909	0.0108396	0.00938736	0.000293172	-0.382102	0.0100628
2	-0.260694	0.0139318	-0.0860271	0.0132981	0.0442713	0.00514085	-0.185726	0.0116137	-0.115066	0.0148673	0.108303	0.00605133	0.0159593	0.000536446	0.377145	0.0232395	1.37798	0.0183559	-0.174373	0.0511249	-0.824019	0.0151973	-0.0152639	0.0129772	0.0579794	0.00692224	0.00385898	0.000697652	-0.449233	0.0103489
3	-0.00775313	0.00681603	0.0358353	0.00715313	0.00198847	0.00658653	0.198457	0.00772069	-0.170602	0.0127871	0.00435934	0.00461075	0.0330559	0.000393205	0.0568147	0.0174456	1.04193	0.0144277	-0.628222	0.0183696	-1.01285	0.016146	-0.0629952	0.0112432	0.076252	0.00423757	0.000693127	4.28826e-05	-0.445655	0.00652104
4	-0.169894	0.0061788	0.0547879	0.00759733	-0.0742166	0.00530774	0.0664504	0.00913822	-0.0649834	0.00855299	0.0595179	0.00307965	0.0496047	0.000280766	0.270083	0.0130504	1.02856	0.010921	-0.464904	0.0129417	-0.858773	0.0102307	-0.118792	0.00862887	0.195812	0.004798	0.00181137	6.45753e-05	-0.338483	0.00524842
5	-0.11644	0.00684439	-0.0217261	0.0101212	-0.205619	0.00750615	-0.0318918	0.0126006	-0.232219	0.0135702	0.0956955	0.00520472	0.0829814	0.00046979	-0.0676209	0.0123103	0.608007	0.0099614	-0.467568	0.00869699	-0.701531	0.0075883	-0.121138	0.00885482	0.162843	0.00710572	0.00112366	8.6569e-05	-0.332384	0.00553198
6	-0.202212	0.00578634	-0.00868096	0.00773568	-0.131628	0.00525981	-0.0196169	0.008912	0.0815808	0.00877431	0.0360184	0.00479038	0.113437	0.000425998	0.26625	0.00875928	0.620181	0.00791206	-0.326691	0.0140753	-0.415268	0.00708929	-0.225674	0.0100992	0.248934	0.00738307	0.000344462	1.90799e-05	-0.215066	0.00766552
7	-0.0949892	0.00878984	0.0430799	0.0100544	-0.255258	0.00541065	0.0923834	0.012887	-0.032589	0.00848613	0.0889573	0.00679801	0.14378	0.000820068	0.123661	0.020257	0.136478	0.0161374	-0.3386	0.0103361	-0.135267	0.00625947	0.0778967	0.0158084	0.274719	0.00664795	0.00415194	0.000144984	-0.106636	0.00894569
8	-0.231764	0.011092	0.0478749	0.0175146	-0.26945	0.00648908	-0.239214	0.0130397	-0.00770772	0.00972341	0.0807319	0.00849293	0.116476	0.000864655	0.202342	0.0155387	-0.0146093	0.0123741	-0.100203	0.025205	-0.235243	0.0109799	0.338703	0.0422741	0.480904	0.00997838	0.0020507	0.000145782	-0.424959	0.00632008
9	1.13589	0.0592066	0.589245	0.0539272	-0.261789	0.00541552	-0.0519165	0.0124107	-0.0594734	0.0109237	-0.0370856	0.00647638	0.131378	0.00083221	0.208455	0.0129493	0.251694	0.0110819	-0.0825786	0.00589801	-0.172387	0.0130292	0.661339	0.0230074	0.321161	0.0128091	0.00330993	0.000131587	-0.496218	0.0110971
	California
1	0.135615	0.0187332	0.130329	0.0189624	-0.0690369	0.024492	-0.0975034	0.0388347	-0.220042	0.0434082	0.131386	0.0111751	0.015316	0.00132569	0.225703	0.0322696	0.718616	0.027182	-1.48787	0.0543008	-0.501983	0.020262	-0.0872174	0.0186894	0.196212	0.0121185	0.00138113	7.01083e-05	-0.334462	0.0121876
2	-0.148865	0.0119426	-0.0400422	0.0117298	0.0324971	0.00937956	-0.568784	0.0408463	0.0785043	0.0141737	0.0607367	0.00626325	0.0192424	0.000474562	0.233653	0.0126717	1.22999	0.0092128	-1.03178	0.0217784	-0.715461	0.0150493	-0.0764494	0.0164116	0.0214706	0.00687006	0.00878282	0.000141096	-0.506081	0.00653509
3	-0.167148	0.00642128	-0.0564526	0.00851941	-0.0574921	0.00701039	0.0938496	0.021597	-0.0859335	0.0101275	0.0550861	0.00520327	0.0399939	0.000458874	0.31758	0.0105823	1.36539	0.0097459	-0.421727	0.0217742	-1.02384	0.0121974	-0.239815	0.0135131	0.0406824	0.00376528	0.00360986	0.000141448	-0.450243	0.00453556
4	-0.202292	0.00494348	-0.0954509	0.00521937	0.046298	0.00542839	-0.0230323	0.00792365	-0.0832474	0.00780907	0.128078	0.00308723	0.063624	0.000299841	0.140369	0.010383	1.09146	0.00591521	-0.640464	0.0151545	-0.794571	0.00846889	-0.0122242	0.00849641	0.0947127	0.00347986	0.00116824	1.8202e-05	-0.373828	0.00440007
5	-0.17823	0.00465965	-0.0700029	0.00609887	-0.155391	0.00627184	0.04103	0.00725334	-0.222807	0.00962154	0.158015	0.00381598	0.0895546	0.000382398	0.110594	0.00595525	0.797609	0.00426805	-0.59078	0.0109726	-0.755436	0.00583536	-0.121878	0.0180786	0.159999	0.00427849	0.0025608	6.8386e-05	-0.288444	0.00532254
6	-0.106004	0.0050785	-0.0880686	0.00548144	-0.136217	0.00683624	-0.179673	0.00974143	-0.0263033	0.00852814	0.0875724	0.0038123	0.148182	0.000531036	-0.045079	0.00668073	0.327927	0.00519446	-0.508038	0.016407	-0.392674	0.00597678	0.139763	0.0118598	0.0748122	0.00532749	0.00431671	0.000107128	-0.177245	0.00714202
7	-0.0908168	0.00632833	0.0913446	0.00738308	-0.306586	0.00758756	-0.203336	0.00777032	-0.32174	0.0133654	0.184135	0.00500896	0.166664	0.000610118	-0.0772529	0.00967983	0.192852	0.00667732	-0.227178	0.00902516	-0.215137	0.0102988	0.320013	0.0186032	0.202925	0.00785345	0.00303656	4.03453e-05	-0.0908177	0.00559028
8	-0.208414	0.00922248	0.0200302	0.0138248	-0.148874	0.0055299	0.218688	0.0161971	0.0210319	0.00696977	0.0919113	0.00606832	0.204044	0.000955	0.0711054	0.0108983	0.0736424	0.00924466	-0.329061	0.0148858	-0.332999	0.0077222	-0.0142818	0.030592	0.186734	0.00891045	0.00654035	0.000446335	-0.229578	0.00708873
9	0.766372	0.0570643	0.216748	0.0330737	-0.0531848	0.0061189	0.0149599	0.00926116	-0.0803169	0.00990565	-0.141181	0.00610987	0.164709	0.000780901	0.169295	0.00682089	0.124777	0.00822393	-0.265699	0.00606576	-0.177447	0.00687515	0.439494	0.0256089	0.5736	0.00913448	0.00363303	0.000323377	-0.375314	0.00707818
	Kentucky
1	0.16321	0.063581	0.079846	0.0559505	0.82849	0.171828	-0.438456	0.187696	-0.0109425	0.000745901	0.336556	0.0339478	0.0695386	0.00377455	0.8959	0.0780047	1.08051	0.0513072	0.00332787	-0.00326423	-0.22786	0.0424608	0.198902	0.171017	0.390307	0.0495837	0.00446938	0.000475442	-0.766205	0.0455743
2	0.17188	0.0248453	0.107422	0.0263756	-0.0656375	0.0594303	-0.281204	0.0933972	-0.0106388	0.00611095	0.100541	0.0138459	0.0451871	0.00102039	1.02953	0.0208428	1.61072	0.0173696	0.781659	0.232849	-0.231256	0.028547	0.187478	0.0209039	0.162157	0.0190096	0.00180895	0.000218544	-0.501117	0.00876806
3	-0.450811	0.0151532	-0.390723	0.0200075	0.50948	0.0144445	0.829105	0.0387442	1.53913	0.131539	0.115004	0.0101721	0.0465058	0.000907101	0.335547	0.017805	1.27664	0.0154371	-0.729372	0.0130436	-0.6339	0.0165626	0.246048	0.0243871	0.158755	0.00880826	0.0022233	0.00012578	-0.542887	0.0135031
4	0.116496	0.0292936	0.182469	0.0328646	0.188256	0.0373478	0.332064	0.0441459	0.20778	0.0453747	0.0868367	0.00826887	0.0543068	0.000584344	0.580252	0.0208712	1.26338	0.0134754	-0.363414	0.0304418	-1.07633	0.0400547	-0.177318	0.0168804	0.067496	0.00920725	0.000681782	4.30015e-05	-0.509604	0.0118345
5	-0.0610285	0.00810969	0.01222	0.0124702	0.531531	0.0337902	0.627223	0.0350936	0.171881	0.032104	0.111925	0.00824699	0.0898676	0.000694403	0.268996	0.0115294	0.752208	0.010216	-0.59099	0.0143232	-0.772637	0.0195434	-0.418804	0.0090045	-0.0345975	0.0125046	0.00104866	5.80092e-05	-0.159697	0.00732906
6	-0.184254	0.0113841	-0.10812	0.0128936	-0.215545	0.0474929	-0.366257	0.0632695	0.440611	0.44693	0.141217	0.010009	0.155918	0.00104599	0.164263	0.0174474	0.561846	0.0118371	-0.651083	0.0247	-0.383969	0.0142678	-0.50208	0.0147739	0.0844286	0.0136453	0.000653297	0.000216948	-0.0754493	0.0106916
7	-0.165959	0.0092765	-0.202877	0.0103899	0.112235	0.0268806	0.286615	0.0273733	0.53191	0.0333697	0.0650518	0.00732606	0.199805	0.00123923	-0.106752	0.0212552	0.0653329	0.0179209	-0.313114	0.0128553	-0.222294	0.0159322	0.190014	0.0273098	0.359181	0.0117251	0.00165443	2.94486e-05	-0.0792115	0.0111692
8	-0.214505	0.0148624	-0.754528	0.0228956	-0.432906	0.043045	-0.613265	0.0392197	-0.953773	0.0415669	-0.00788797	0.0103961	0.20882	0.00122287	0.167219	0.0131094	0.222751	0.0166704	-0.476534	0.0310319	-0.27592	0.0183546	1.62369	0.0427687	0.0405314	0.0209136	-9.45474e-05	0.000599387	-0.327598	0.00831497
9	0.113051	0.589747	-0.333481	0.027976	-0.422661	0.0134595	-0.421576	0.0213649	-0.226634	0.0291063	-0.210691	0.00968096	0.182738	0.00171606	0.216391	0.0103315	0.0809304	0.00878308	-0.155595	0.0160638	-0.000649597	0.0220706	1.27759	0.0169511	0.155776	0.0314206	0.00196327	5.05909e-05	-0.0114576	0.0122142
	Louisiana
1	0.0691412	0.0334846	0.336	0.0369885	0.564398	0.0512643	0.45573	0.0731485	0.00920716	0.00703469	0.276494	0.0266114	0.0693804	0.00427043	0.693804	0.149691	1.69213	0.0327331	0.00255331	-0.0127028	-1.37295	0.045283	-0.362039	0.0830806	0.0850397	0.0321433	0.00243696	0.00050419	-0.256395	0.0344657
2	0.369445	0.0123933	0.207179	0.0164955	0.690629	0.123771	0.540243	0.125845	0.00737797	-0.00609939	-0.208903	0.0122101	0.0372643	0.00130366	1.76127	0.045021	1.90509	0.0175673	-0.467979	0.0435895	-0.966903	0.0245201	0.222244	0.0234455	0.088375	0.0122859	0.0029966	0.000259418	-0.397989	0.00911437
3	-0.218588	0.0106041	-0.176771	0.00956472	-0.129113	0.0373779	0.00488846	0.0452847	-0.648999	0.100924	0.0155046	0.0082564	0.0368192	0.00101743	0.579649	0.0187778	1.32525	0.0138548	-0.217663	0.0151294	-0.30563	0.0215733	0.0334962	0.0158918	0.153377	0.00841298	0.00245001	0.000146332	-0.468383	0.0106543
4	-0.24209	0.00915944	-0.30607	0.0138158	-0.223821	0.0133393	-0.0586082	0.0163804	-0.371426	0.0396564	-0.00459604	0.00815158	0.0530505	0.000690782	0.369488	0.0243689	1.29675	0.0106489	-1.13448	0.0599514	-0.831902	0.0167301	-0.211723	0.0113645	0.00835164	0.00888145	0.00206148	0.000105611	-0.512913	0.00983312
5	0.0244356	0.0132126	0.0188987	0.0187648	0.144677	0.0279599	0.172383	0.0259416	0.0497638	0.0834054	0.329769	0.00950163	0.0895307	0.000858223	0.329536	0.0112205	0.923921	0.0078681	-0.791654	0.025879	-0.58688	0.0223689	-0.114887	0.0220994	0.0931444	0.0123681	0.0088726	0.000106352	-0.51691	0.0112914
6	-0.188717	0.0106035	-0.548955	0.0167742	0.254278	0.0409185	0.121832	0.0444747	0.272758	0.0466597	0.140576	0.00951636	0.138928	0.000940924	-0.168887	0.0156736	0.398497	0.0129018	-0.309786	0.0204188	-0.343574	0.0185432	0.554091	0.0188138	0.216257	0.0124673	0.000982205	3.15685e-05	-0.105894	0.0154786
7	-0.285343	0.0144953	-0.483795	0.024901	-0.36992	0.0552623	-0.228115	0.0583323	-0.599454	0.0607111	0.0641174	0.00998709	0.15339	0.00187456	-0.220164	0.027242	0.262053	0.0162674	-0.12777	0.0199027	-0.360696	0.021619	0.4234	0.083561	0.215746	0.0209887	-0.000840461	0.000276876	-0.00121969	0.0170535
8	0.0201446	0.0136317	-0.400115	0.0267301	-0.088709	0.0193809	-0.137078	0.0203959	-0.25979	0.0349777	-0.052377	0.0121875	0.166857	0.00193191	-0.160277	0.0275912	-0.173196	0.0230726	-0.294668	0.00895957	0.0975938	0.0165271	0.392566	0.0775217	0.390376	0.0189526	0.00309181	0.000236591	-0.10339	0.0271462
9	-0.13181	0.0288256	0.577756	0.0192073	0.437276	0.0193679	0.482305	0.0211822	0.159102	0.0352643	0.131155	0.0160485	0.153185	0.00173957	0.0965808	0.0389503	0.228877	0.0148802	-0.165632	0.0173427	0.227105	0.0107139	-0.334585	0.128714	0.760395	0.0241458	0.00020525	3.50207e-05	-0.661199	0.0140139
	New Jersey
1	-0.129924	0.0254531	0.0474979	0.0273484	0.21466	0.0440043	-0.193641	0.0390025	-0.103893	0.0517317	0.318916	0.019667	0.0459949	0.00327263	0.553495	0.0380854	1.21153	0.0270434	0.00274766	-0.0122488	1.43961	0.353881	-0.174638	0.0352669	0.0713164	0.022143	0.00815848	0.000356324	-0.42786	0.0177717
2	-0.267586	0.016057	-0.170155	0.0185737	0.0616464	0.01021	-0.31311	0.019417	0.249003	0.0284768	0.0106355	0.00711529	0.0422395	0.00073542	0.559928	0.0210297	1.15535	0.0104563	-0.635033	0.0160747	-0.300976	0.0206437	0.298353	0.0137816	0.174057	0.00578374	0.00179675	0.000426537	-0.30683	0.00808228
3	-0.0525389	0.0090919	0.0237511	0.0103929	0.0363883	0.0138348	-0.0843221	0.0111731	0.109765	0.0194881	0.0660261	0.00517479	0.0571786	0.000473251	0.481171	0.0102341	1.19017	0.00842458	-0.772778	0.0106481	-0.546298	0.0106814	0.161847	0.0119165	0.189717	0.00583204	0.00131438	3.76894e-05	-0.30697	0.00539167
4	-0.213086	0.00628632	-0.130316	0.00661285	0.0183092	0.0061799	0.0238013	0.0111243	-0.104958	0.00795728	0.122027	0.00368656	0.061706	0.000492807	0.301882	0.00961673	1.01651	0.00677709	-0.381721	0.0167136	-0.780843	0.00945162	0.212804	0.0211969	0.206182	0.0050934	0.00116694	2.87188e-05	-0.249906	0.006994
5	-0.0902209	0.00711386	-0.0600729	0.00847096	-0.0698831	0.0120087	-0.0146257	0.0142099	-0.0526737	0.0139672	0.132303	0.00574379	0.0922773	0.000522441	0.271671	0.0104098	0.755498	0.00807008	-0.617972	0.0146919	-0.728641	0.00852	0.0823694	0.0116457	0.0621414	0.00366576	0.000980269	8.13372e-05	-0.0954317	0.00737853
6	-0.0577302	0.00877715	-0.0405087	0.0094394	-0.220086	0.00892456	0.167509	0.0130442	0.0986267	0.0126543	0.0684716	0.0048173	0.155794	0.000665013	0.0676855	0.00805057	0.402053	0.00714337	-0.304195	0.0134019	-0.361421	0.011156	0.401451	0.0097318	0.0705634	0.00748089	0.00139123	2.29862e-05	-0.0302983	0.00881237
7	-0.209652	0.00826593	-0.260155	0.0105547	-0.247889	0.0113707	-0.10897	0.0128531	0.0665494	0.0214125	0.0324914	0.00911758	0.167077	0.00124179	0.0801543	0.0138232	0.306596	0.00986149	-0.162612	0.0145029	-0.253203	0.00870151	-0.31727	0.0276444	-0.026521	0.00835548	6.50265e-05	8.09787e-05	-0.133177	0.00748639
8	-0.283967	0.00880124	0.207417	0.0148847	-0.0850218	0.0104805	0.225445	0.0201652	0.0549957	0.0136229	0.0846024	0.00967058	0.194386	0.00109188	-0.11394	0.0156042	-0.0477418	0.0170294	-0.232005	0.0191705	-0.207963	0.0377608	0.242142	0.0262108	0.364422	0.0149975	0.00101174	6.32203e-05	0.12097	0.0109972
9	0.00524948	0.0115656	0.499091	0.00890435	-0.0532862	0.00760661	0.124225	0.0102992	-0.171761	0.0115129	0.0384584	0.00669415	0.164759	0.00117119	0.0371282	0.011681	0.0584367	0.00818267	0.0741839	0.0114984	-0.0775945	0.0101133	0.582075	0.0109847	0.423416	0.0126575	0.000564629	2.91442e-05	-0.259952	0.00953331
	Greater Georgia
1	0.862801	0.0688017	0.643955	0.0611901	0.6437	0.0280451	-0.0162182	0.000273834	0.00102386	-0.00593431	0.0451445	0.0303712	0.0541933	0.00337012	-1.95251	0.546751	-1.63601	0.541693	0.761246	0.06561	-0.0354251	0.0978505	0.770319	0.187733	0.0612217	0.0309457	-0.00053275	0.000418317	-0.355751	0.0334381
2	0.251934	0.0241472	0.227775	0.0222616	-0.34685	0.0775763	-0.415025	0.0815951	-0.397035	0.0912319	0.19268	0.0113311	0.0280331	0.00119926	0.289059	0.0324058	0.895571	0.0328553	-2.47847	0.134086	-0.924921	0.0270181	0.186439	0.027868	-0.077115	0.0110794	0.0028238	0.00023435	-0.535142	0.00997238
3	-0.410283	0.0477944	-0.107752	0.0480785	-0.294089	0.025287	-0.57149	0.0287679	0.345621	0.0398473	0.08889	0.00578218	0.0509297	0.000978509	0.353355	0.0222612	1.3571	0.0132179	-0.984239	0.0381024	-1.01438	0.0155576	-0.00859601	0.0399524	-0.0559395	0.00753132	0.00137016	0.000122701	-0.304546	0.00789412
4	-0.0847895	0.0107284	0.0743517	0.0117466	0.287715	0.0148932	0.377499	0.0177885	0.58998	0.0378269	0.0108729	0.0055895	0.0577845	0.000755455	-0.0241673	0.011986	0.900728	0.0120862	-0.649086	0.00935435	-0.904971	0.0178322	0.375128	0.0145087	0.144195	0.00662628	0.00234223	0.000712687	-0.177469	0.00990165
5	-0.241324	0.00970836	-0.104297	0.0105467	0.0250007	0.00968767	0.122114	0.0106672	0.0559569	0.0199408	0.0555231	0.0073637	0.0984211	0.000616353	0.2713	0.00722568	0.824371	0.00664116	-0.694627	0.0129099	-0.681833	0.0147634	0.0989636	0.049342	0.16626	0.00711925	0.000495476	0.000197513	0.0192896	0.00965225
6	0.00172689	0.00954349	0.0330394	0.0134513	-0.587857	0.0271698	-0.407962	0.0269607	-0.183488	0.0290241	0.0682146	0.00853084	0.141671	0.000694399	0.017444	0.0120323	0.330266	0.0105983	-0.694683	0.0122939	-0.490582	0.0115691	0.0656242	0.0109188	0.235271	0.011015	0.000725627	2.32348e-05	-0.117703	0.00960773
7	-0.22794	0.0111887	0.0955368	0.026997	-0.746031	0.0574649	-0.830945	0.0567139	-0.00689825	0.0587643	0.146059	0.0118994	0.176573	0.00106313	0.116856	0.0133952	0.218862	0.0119015	-0.3592	0.0241134	-0.457659	0.0094698	0.310229	0.0291473	0.0401658	0.0150064	0.00157291	0.00012294	-0.102149	0.013001
8	-0.234453	0.0125817	0.0350718	0.0333212	-0.245458	0.0148309	0.00459484	0.0191986	-0.0923029	0.050626	0.022926	0.00845331	0.194884	0.00133985	0.127492	0.0138131	0.0546294	0.0155134	-0.379854	0.0145856	-0.405916	0.0204641	0.619728	0.0121102	0.47352	0.0174409	0.00276142	0.000123292	-0.178196	0.0145147
9	0.446286	0.0933676	0.0942347	0.0141362	-0.562797	0.0118487	-0.605122	0.0173622	-0.0457541	0.044775	-0.0412947	0.00917496	0.171726	0.00125541	-0.098231	0.0201708	0.0140434	0.00911217	-0.377463	0.025385	-0.290822	0.0112807	0.739015	0.0863772	0.283262	0.026392	0.00669399	0.000271845	-0.289742	0.00770042

## Sheet: Table S4 Pooled estimation
	est	sd
Marital status (married)	-0.239954	0.00577036
Marital status (others)	-0.145953	0.00607699
Race (white)	-0.209474	0.00479155
Race (black)	-0.0747357	0.00892969
Race (others)	-0.179988	0.00882075
Gender (male)	0.0882383	0.00334355
Age	0.0353359	0.000131222
Tumor behavior (uncertain)	0.272271	0.010599
Tumor behavior (malignant)	0.625747	0.00795778
Tumor grade (grade I)	-0.54693	0.00778673
Tumor grade (grade II)	-0.701391	0.00550049
Tumor grade (grade III)	-0.0664552	0.00944187
Tumor grade (grade IV)	0.100397	0.00451725
Tumor size	0.00184877	5.98936e-05
Surgery (yes)	-0.254437	0.00440581

## Sheet: Table S5 Location-pooled est
	Marital status (married)	Marital status (others)	Marital status (others)	Race (white)	Race (white)	Race (black)	Race (black)	Race (others)	Race (others)	Gender (male)	Gender (male)	Age	Age	Tumor behavior (uncertain)	Tumor behavior (uncertain)	Tumor behavior (malignant)	Tumor behavior (malignant)	Tumor grade (grade I)	Tumor grade (grade I)	Tumor grade (grade II)	Tumor grade (grade II)	Tumor grade (grade III)	Tumor grade (grade III)	Tumor grade (grade IV)	Tumor grade (grade IV)	Tumor size	Tumor size	Surgery (yes)	Surgery (yes)	Marital status (married)
Time	est	sd	est	sd	est	sd	est	sd	est	sd	est	sd	est	sd	est	sd	est	sd	est	sd	est	sd	est	sd	est	sd	est	sd	est	sd
1911-1920	-0.10222	0.0146678	-0.0613202	0.0132399	-0.147647	0.0127791	-0.000277966	0.0198027	-0.305682	0.0165524	0.12431	0.00636925	0.0347422	0.000339122	0.599227	0.0334568	1.12361	0.0245686	-0.638888	0.0281553	-0.547949	0.0165883	0.0282616	0.00683501	-0.0270339	0.00665726	0.00188492	8.74212e-05	-0.32437	0.00684621
1921-1930	-0.0725431	0.00819467	0.0139922	0.00742504	-0.0476158	0.00650361	-0.0794189	0.0109909	-0.170281	0.0113583	0.0597251	0.00397462	0.0411102	0.000324807	0.569538	0.014068	1.36539	0.00934827	-0.707519	0.0170929	-0.740317	0.00925508	0.124273	0.00843355	0.0272966	0.00343189	0.00215112	0.000200445	-0.380597	0.00464029
1931-1940	-0.160185	0.00638243	-0.049704	0.00796814	-0.0743789	0.00695424	0.0146388	0.00950361	-0.194618	0.0102886	0.0776953	0.00317285	0.0482716	0.000233979	0.320927	0.0107206	1.24639	0.00736036	-0.775728	0.0143214	-0.834239	0.00833124	0.0364758	0.00807432	0.0438434	0.00402594	0.00183457	5.17304e-05	-0.381625	0.00418102
1941-1950	-0.166668	0.00501901	-0.0539818	0.00550891	-0.080064	0.00569925	0.0722639	0.0076206	-0.127102	0.00778654	0.0898542	0.00285097	0.0645388	0.000195334	0.164207	0.00589656	1.03548	0.00587651	-0.646097	0.00885518	-0.742062	0.00696961	0.0434585	0.00878906	0.115028	0.00357446	0.00123483	7.20125e-05	-0.327886	0.00345125
1951-1960	-0.153567	0.00372386	-0.0516895	0.00543648	-0.129859	0.00559133	0.0099775	0.0075494	-0.185398	0.00637799	0.119753	0.00315324	0.0911483	0.000358263	0.142028	0.00730267	0.79068	0.00564994	-0.575417	0.00563895	-0.635261	0.00479284	-0.0149385	0.00959914	0.115582	0.00400562	0.00139029	5.5129e-05	-0.242139	0.00350049
1961-1970	-0.100898	0.00447827	-0.0802473	0.00636903	-0.169332	0.00536437	0.000692365	0.0073054	-0.0905429	0.00677277	0.0902955	0.00293348	0.119534	0.000413347	0.0736012	0.00675465	0.441583	0.00586912	-0.389626	0.00816633	-0.393466	0.00594901	0.0499362	0.00893353	0.138261	0.00518178	0.000668682	4.30045e-05	-0.176627	0.00456778
1971-1980	-0.100468	0.00382324	-0.0606284	0.00740237	-0.273965	0.00593395	-0.0761037	0.00974513	-0.139503	0.00897071	0.0709122	0.00396383	0.135845	0.000551349	0.0605838	0.00856127	0.250134	0.00620377	-0.237723	0.0104919	-0.296872	0.00569734	0.084958	0.0127875	0.201885	0.0075108	0.000956444	5.21289e-05	-0.165437	0.00638394
1981-1990	-0.0704216	0.00576254	-0.0153443	0.00780567	-0.224645	0.00552621	-0.051276	0.0098318	-0.08079	0.00920221	0.0387882	0.00457313	0.156728	0.000713584	0.0462725	0.0088837	0.0652561	0.00778675	-0.221164	0.00965643	-0.287302	0.0064431	0.174387	0.0166524	0.313971	0.00657695	0.000992752	5.85799e-05	-0.20203	0.006271
1991-2000	0.149323	0.0249084	0.257922	0.0192661	-0.175511	0.00684702	-0.025356	0.00837848	-0.0984471	0.0109764	-0.0403305	0.00420627	0.161631	0.000749478	0.0791796	0.00751394	0.11469	0.00533844	-0.14582	0.00640075	-0.248715	0.00712316	0.331054	0.0255958	0.374814	0.00624816	0.000950409	5.34334e-05	-0.311669	0.0045153

## Sheet: Table S6 Time-pooled estimation
	Marital status (married)	Marital status (others)	Marital status (others)	Race (white)	Race (white)	Race (black)	Race (black)	Race (others)	Race (others)	Gender (male)	Gender (male)	Age	Age	Tumor behavior (uncertain)	Tumor behavior (uncertain)	Tumor behavior (malignant)	Tumor behavior (malignant)	Tumor grade (grade I)	Tumor grade (grade I)	Tumor grade (grade II)	Tumor grade (grade II)	Tumor grade (grade III)	Tumor grade (grade III)	Tumor grade (grade IV)	Tumor grade (grade IV)	Tumor size	Tumor size	Surgery (yes)	Surgery (yes)	Marital status (married)
	est	sd	est	sd	est	sd	est	sd	est	sd	est	sd	est	sd	est	sd	est	sd	est	sd	est	sd	est	sd	est	sd	est	sd	est	sd
San Francisco-Oakland	-0.159615	0.00727285	-0.0545056	0.0100562	-0.0120051	0.00679969	0.0187886	0.0118321	-0.124786	0.00959479	0.102905	0.00596215	0.0364237	0.00018248	0.0734684	0.0226402	0.58278	0.0159254	-0.655285	0.015233	-0.546319	0.00997186	0.0227717	0.0131568	-0.00593087	0.00521922	0.00112501	9.19718e-05	-0.315085	0.00568479
Connecticut	-0.225648	0.00750357	-0.167675	0.0110731	-0.187283	0.0130236	-0.174121	0.0189872	0.0203885	0.0229892	0.0525773	0.00510365	0.0384363	0.000241022	0.295797	0.01984	0.630405	0.0148651	-0.498851	0.0107335	-0.535355	0.00916887	0.100248	0.00933741	0.100425	0.00604981	0.00213983	0.000262144	-0.161005	0.00747228
Detroit	-0.133813	0.00590073	-0.129694	0.00809307	0.182654	0.0205883	0.197331	0.020036	0.0865523	0.0256479	0.109175	0.0053188	0.0352361	0.000160227	0.54501	0.0219455	0.767245	0.0112416	-0.595456	0.012734	-0.534891	0.00691595	0.217711	0.0087198	0.151244	0.0050509	0.00116461	0.000133711	-0.219886	0.00572328
Hawaii	-0.33257	0.0169469	-0.248333	0.0301839	-0.0397938	0.0365444	-0.0303094	0.0607569	-0.193576	0.0369089	0.160299	0.0104823	0.0352159	0.000523008	0.298721	0.0272388	0.677465	0.0258603	-1.14301	0.0311325	-0.546177	0.0183692	0.138718	0.0242004	0.189806	0.0144429	0.00258266	0.00158351	-0.371325	0.0244324
Iowa	-0.473169	0.0179628	-0.320959	0.0200254	-0.323314	0.0679958	-0.0961613	0.0861361	0.238467	0.0693191	0.111921	0.0121338	0.0414643	0.000369573	0.202796	0.0360513	-0.302936	0.0256596	-0.740653	0.0331829	-1.15517	0.0236493	-1.26233	0.0335942	0.654085	0.0119669	0.00283019	0.000331166	-0.462289	0.00999322
New Mexico	-0.236898	0.0111125	-0.207077	0.0157268	0.0333915	0.00914875	0.210711	0.0216691	-0.0314203	0.0165192	0.125365	0.00806971	0.0321472	0.000306415	0.296592	0.0204707	0.629299	0.0151522	-0.360682	0.0122425	-0.533159	0.00817528	0.150344	0.0137576	0.227545	0.00941439	0.00111737	5.98331e-05	-0.250066	0.00921339
Seattle	-0.269887	0.0127167	-0.110801	0.0141601	-0.352573	0.0144729	-0.0948969	0.0234395	-0.0890389	0.0164072	0.0769664	0.00610624	0.0391768	0.000227104	0.0574372	0.01015	0.121913	0.00829247	-1.87969	0.0615779	-1.87072	0.0163487	-2.35876	0.0492641	-0.128376	0.0115511	0.00318435	0.000107376	0.0417074	0.00991554
Utah	-0.311503	0.0109131	-0.227378	0.0143564	-0.149022	0.015046	-0.304912	0.147959	-0.199798	0.0306276	0.0353266	0.00959656	0.0413144	0.000254434	0.411732	0.0208399	0.398132	0.0165467	-0.664587	0.0149887	-0.823415	0.015154	-0.31114	0.0190718	0.0911385	0.0110173	0.0031023	0.00033434	-0.233426	0.0128543
Atlanta	-0.272242	0.00911054	-0.200181	0.0122275	-0.31665	0.0196586	-0.311707	0.0214426	-0.161018	0.0359721	0.095777	0.00578494	0.0362338	0.000285216	0.161235	0.0253377	0.479103	0.0122109	-0.638101	0.0146761	-0.578562	0.0132337	0.120789	0.0131152	0.224892	0.00812092	0.00113053	3.49208e-05	-0.228637	0.007277
San Jose-Monterey	-0.17862	0.0123602	0.0411331	0.0142532	-0.0689888	0.00792095	0.0768956	0.0200257	-0.100997	0.00970837	0.0358085	0.00852925	0.0323744	0.000357915	-0.0292163	0.0326331	0.468393	0.0186905	-0.796108	0.0248031	-0.816304	0.0168613	0.00129309	0.0287252	-0.0514832	0.0092325	0.00186774	0.000123795	-0.495528	0.010835
Los Angeles	-0.210918	0.00523273	-0.0976084	0.00807174	-0.125653	0.00474494	-0.0374834	0.00974048	-0.129209	0.00840668	0.0719439	0.00421806	0.0328087	0.000125354	0.214442	0.0133649	0.608504	0.011812	-0.431146	0.0107375	-0.718101	0.00887094	-0.153457	0.0108221	0.142497	0.00615365	0.00158178	8.81206e-05	-0.312863	0.0045013
Greater California	-0.239954	0.0045628	-0.141428	0.00534395	-0.120374	0.00471176	-0.0905666	0.0120705	-0.114636	0.00594157	0.0982464	0.0035915	0.0327423	9.94802e-05	0.177765	0.0071885	0.744185	0.00599915	-0.534243	0.0103815	-0.680099	0.00722032	-0.0937998	0.00965623	0.0819638	0.00316491	0.00222772	5.71442e-05	-0.301527	0.00422734
Kentucky	-0.278057	0.014303	-0.23876	0.0164737	-0.0809988	0.0388701	-0.141766	0.0342122	0.0855143	0.0499942	0.0683935	0.00826842	0.0352776	0.00028348	0.415237	0.0164637	0.761498	0.0147492	-0.58662	0.0231297	-0.646503	0.0172541	-0.202186	0.0191202	0.0440859	0.00703587	0.00124582	6.87322e-05	-0.287327	0.00630378
Louisiana	-0.221359	0.0108487	-0.299927	0.0108946	0.0264773	0.0199999	0.0397844	0.0224061	-0.168128	0.0351875	0.063683	0.00723293	0.0335084	0.00024966	0.580522	0.0147438	1.00994	0.013385	-0.563952	0.0222121	-0.606554	0.0165598	-0.0501235	0.0206866	0.0759735	0.0103063	0.00170976	0.00012361	-0.353281	0.00986882
New Jersey	-0.233813	0.00651365	-0.112596	0.00935006	-0.0759954	0.00749434	-0.0870666	0.00996181	0.0125465	0.0112012	0.0886041	0.00441294	0.0309421	0.000178725	0.35521	0.0122654	0.714289	0.0101913	-0.445628	0.0083191	-0.531877	0.00968935	0.078706	0.014552	0.110916	0.00697965	0.00116277	2.93759e-05	-0.149232	0.00606463
Greater Georgia	-0.234903	0.0091418	-0.055328	0.0117103	-0.117141	0.025827	-0.147878	0.0252266	0.0222518	0.0423232	0.055691	0.00697558	0.0340467	0.000176417	0.111338	0.00791394	0.585695	0.00653533	-0.759783	0.0180589	-0.801912	0.0157978	0.0272921	0.0275655	0.0507167	0.00638888	0.00132048	8.7902e-05	-0.149747	0.00923929
